# Supplementary material for: Comparative transcriptomes analysis of the wing disc between two silkworm strains with different size of wings
Source: PLoS One. 2017 Jun 15;12(6):e0179560. doi: 10.1371/journal.pone.0179560 (PMC5472328; doi:10.1371/journal.pone.0179560)
Supplement: S1 Table — (XLSX) [file pone.0179560.s001.xlsx]

## Sheet: Sheet1
S1 Table Primers used in qRT-PCR for validation of DEGs
primer number	genes	Seqence accession NO.	primers		R2	slope	y intercept	efficiency(%)	size(bp)	Ct of NTC
3335	BGIBMGA003335	XM_004922966.2	F	CGGGAACTTCAATCATGGCAT	0.9964	3.0245	17.0121	99.2	124bp	none
			R	TGGTCAGTGATTTTCGTCAGC
11237	BGIBMGA011237	NM_001046866.1	F	TCCAACTGCGACGAATTACAC	0.9955	3.39	14.225	99.96	141bp	none
			R	TATTCTGGCTTCACGGGCTAT
9562	BGIBMGA009562	NM_001046879.1	F	TCATGCAGGAGTACACACAGT	0.9922	3.367	22.1137	99.98	127bp	none
			R	TTCCATGCAAAATAGGCTCCG
10794	BGIBMGA0010794	NM_001047019.1	F	CGCCATAGGAGGTCTTCAAGA	0.996	3.236	17.7673	99	128bp	none
			R	GAGGTCCGTACAGCAAACATC
13898	BGIBMGA013898	NM_001046681.1	F	CTATCAAACTTGGCTCCACTGCAATT	0.9924	3.027	18.702	99.7	137bp	none
			R	AGCGATGTGTCGATCTACTTCAACAA
3592	BGIBMGA003592	NM_001046788.1	F	ACGGTATTCCAGCTGCTCCACT	0.9832	3.112	17.9827	99.69	211bp	none
			R	CGCGTTCAGATCTCGCCAGCTC
3591	BGIBMGA003591	NM_001046788.1	F	GCCCAACTAAAGCGGAAGCAAG	0.989	3.0179	23.9298	99.9	111bp	none
			R	CCGCCTTCTCGATGAAATGGTC
7517	BGIBMGA007517	XM_004924599.2	F	ACTAACCTACATGCACAGCGAA	0.9927	3.4105	18.3681	99.96	113bp	none
			R	AAACTGGGTCACGCATCACTAT
14523	BGIBMGA014523	XM_004933700.1	F	CCATACTTCGAGAGGGCATCAA	0.9814	3.102	15.8295	99.99	106bp	none
			R	GGTCACTTCTGATCTCTGCCTC
8064	BGIBMGA008064	XM_012697274.1	F	ATCGAGGTATTTTGTTGGACACC	0.9938	3.389	14.2608	99.92	155bp	none
			R	GTTCGGTCTTTTCTGTAACACCA
