# Supplementary material for: Comparative transcriptomes analysis of the wing disc between two silkworm strains with different size of wings
Source: PLoS One. 2017 Jun 15;12(6):e0179560. doi: 10.1371/journal.pone.0179560 (PMC5472328; doi:10.1371/journal.pone.0179560)
Supplement: S2 Table — (XLSX) [file pone.0179560.s002.xlsx]

## Sheet: S2 Table-1
S2 Table-1: Summary of Illumina sequencing
Sample	P50	U11
Raw Reads	56892518	50680302
Clean reads	54744438	48631418
Clean bases	8.21G	7.29G
Error rate(%)	0.02	0.02
Q20(%)	96.66	96.32
Q30(%)	91.86	91.17
GC content(%)	45.11	45.02

## Sheet: S2 Table-2
S2 Table-2: Summary of reads mapping
Map to Gene	P50		U11
	Reads number	percentage	Reads number	percentage
Total reads	54744438	1	48631418	1
Total mapped	46386612	0.8473	32128459	0.6607
Multiple mapped	923967	0.0169	804859	0.0166
Uniquely mapped	45462645	0.8305	31323600	0.6441
Reads map to '+'	22741383	0.4154	15680803	0.3224
Reads map to '-'	22721262	0.415	15642797	0.3217
Non-splice reads	28284636	0.5167	18876163	0.3881
Splice reads	17178009	0.3138	12447437	0.256
Total reads were acquired from raw data; total mapped reads could be mapped to reference reads; multiple mapped reads could be mapped to multiple position on the reference reads; uniquely mapped reads could be mapped to a unique position on the reference reads; reads map to '+' could be mapped to the positive strands on the reference reads; Reads map to '-' could be mapped to the negative strands…
