# Supplementary material for: Comparative transcriptomes analysis of the wing disc between two silkworm strains with different size of wings
Source: PLoS One. 2017 Jun 15;12(6):e0179560. doi: 10.1371/journal.pone.0179560 (PMC5472328; doi:10.1371/journal.pone.0179560)
Supplement: S3 Table — (XLS) [file pone.0179560.s003.xls]

Gene_id	readcount_P50	readcount_U11	log2.Fold_change.	pvalue	qvalue	genename
BGIBMGA000005	19.3716238629471	92.5114901763298	-2.2557	1.4617e-13	7.5742e-12	-//-
BGIBMGA000006	17.0797697721195	69.1988633853447	-2.0185	2.2548e-09	8.0423e-08	OSI18
BGIBMGA000010	100.568740223694	683.657896902202	-2.7651	1.621e-111	8.904e-109	OSI9
BGIBMGA000011	16.5886581812279	89.1523220508276	-2.4261	3.968e-14	2.112e-12	-//-
BGIBMGA000013	16.2066824994233	206.454472993363	-3.6712	5.0375e-44	8.8685e-42	-//-
BGIBMGA000017	27.447681135387	142.227178433762	-2.3734	3.9094e-21	3.033e-19	CECD
BGIBMGA000021	24.3918756809503	5.1059355507633	2.2562	0.00032594	0.00473	-//-
BGIBMGA000025	12.4414936359209	56.2996577834164	-2.178	1.627e-08	5.1958e-07	-//-
BGIBMGA000031	72.5753795428721	264.030614664471	-1.8632	1.2397e-28	1.3511e-26	-//-
BGIBMGA000039	13.6965565904217	57.5089583085972	-2.07	3.1067e-08	9.5867e-07	ENB2
BGIBMGA000044	11.0227268177896	71.0799975356259	-2.689	9.8015e-13	4.756e-11	OSI7
BGIBMGA000045	0	154.32018368557	-9.8806	8.6548e-28	8.9359e-26	-//-
BGIBMGA000155	235.95183544615	92.5786735388398	1.3497	1.6253e-14	8.9632e-13	-//-
BGIBMGA000167	57.5691920434061	21.4314926407038	1.4256	7.4089e-05	0.0012936	-//-
BGIBMGA000247	8.73087272696206	34.2635148801221	-1.9725	3.3745e-05	0.00064092	BMORCPR147
BGIBMGA000252	53.3128915890121	255.028044088125	-2.2581	1.1747e-34	1.663e-32	-//-
BGIBMGA000253	549.990413844066	37.7570497306444	3.8646	6.1625e-111	3.2547e-108	BMORCPR121
BGIBMGA000254	167.359916584954	56.7027579584766	1.5615	3.9555e-13	1.9897e-11	-//-
BGIBMGA000257	161.248305676081	10.9508880891371	3.8802	6.9588e-34	9.6524e-32	BMORCPR114
BGIBMGA000260	2830.49437012656	94.9972745892014	4.897	0	0	BMORCPR107
BGIBMGA000261	29.4121274989534	1.88113415028122	3.9667	1.7812e-07	5.0019e-06	-//-
BGIBMGA000262	233.332573628061	72.9611316859071	1.6772	1.471e-19	1.0521e-17	BMORCPR106
BGIBMGA000263	4380.93366257139	358.691972441122	3.6104	0	0	BMORCPR105
BGIBMGA000268	146.132982267527	71.5502810731962	1.0303	1.5717e-06	3.7797e-05	BMORCPR96
BGIBMGA000277	166.923372948606	38.4288833557448	2.1189	1.7843e-19	1.2696e-17	BMORCPR87
BGIBMGA000278	101.769235223652	5.03875218825326	4.3361	2.0413e-23	1.7742e-21	BMORCPR86
BGIBMGA000280	143.513720449439	61.0024931591194	1.2342	2.6874e-08	8.368e-07	-//-
BGIBMGA000285	157.155709085317	44.0051024440784	1.8365	2.1161e-15	1.2418e-13	BMORCPR79
BGIBMGA000291	41.8536211348744	130.806006807055	-1.644	6.3992e-13	3.1496e-11	-//-
BGIBMGA000324	35.6874422714574	91.9068399137394	-1.3648	1.2155e-07	3.4846e-06	BMWCP11
BGIBMGA000332	47.5832563619432	218.950578420231	-2.2021	3.6086e-29	4.0954e-27	BMORCPR39
BGIBMGA000337	249.539256127484	2.28423432534148	6.7714	4.0607e-58	1.0326e-55	BMORCPR33
BGIBMGA000342	111.755170905114	853.161520515041	-2.9325	1.0539e-146	9.0447e-144	BMORCPR27
BGIBMGA000395	1445.61425176674	3883.66863661808	-1.4257	1.7027e-276	3.897e-273	-//-
BGIBMGA000396	28.3753363626267	77.7311504241202	-1.4539	3.5663e-07	9.5464e-06	-//-
BGIBMGA000397	69.90154977024	165.606988587257	-1.2444	3.1298e-11	1.3265e-09	-//-
BGIBMGA000428	4823.91631755563	1448.54047907905	1.7356	0	0	BMORCPR101
BGIBMGA000429	2833.44103967191	1146.28253114636	1.3056	4.9706e-148	4.5504e-145	-//-
BGIBMGA000431	210.79600840159	5.84495253837378	5.1725	7.6852e-50	1.599e-47	-//-
BGIBMGA000432	159.611267039775	0	10.214	9.1643e-27	9.1857e-25	-//-
BGIBMGA000433	4494.76241574916	938.551574265306	2.2597	0	0	-//-
BGIBMGA000438	67.1185840885208	4.77001873821308	3.8146	7.1356e-15	3.9994e-13	-//-
BGIBMGA000462	86.926751587816	269.136550215234	-1.6305	1.0851e-24	9.8683e-23	-//-
BGIBMGA000554	30.3397827261932	83.9792031375543	-1.4688	9.8305e-08	2.8564e-06	-//-
BGIBMGA000563	2229.21007901159	4789.70346342852	-1.1034	1.7848e-234	2.7232e-231	TH
BGIBMGA000582	81.4153881789212	181.260712052097	-1.1547	4.9841e-11	2.0803e-09	-//-
BGIBMGA000612	1.80074249993592	23.0438933409449	-3.6777	3.2856e-06	7.4329e-05	-//-
BGIBMGA000613	3.65605295441536	22.7079765283947	-2.6348	6.6152e-05	0.0011813	-//-
BGIBMGA000648	262.035317717949	560.645160146312	-1.0973	9.6407e-29	1.0676e-26	IDGF
BGIBMGA000662	26.1380502263427	73.7673320360277	-1.4968	4.1476e-07	1.089e-05	-//-
BGIBMGA000681	1302.31880313548	2854.08360615166	-1.1319	8.4646e-146	6.8374e-143	-//-
BGIBMGA000691	19.0987840902295	50.1187884324924	-1.3919	7.4056e-05	0.0012936	-//-
BGIBMGA000709	0	11.9586385267877	-5.7758	0.00027582	0.0040899	-//-
BGIBMGA000714	57.6237599979496	129.260789469324	-1.1655	2.2939e-08	7.2081e-07	-//-
BGIBMGA000772	15.9338427267058	126.842188418962	-2.9929	1.0262e-23	9.1509e-22	-//-
BGIBMGA000804	155.245830676294	54.6200737206653	1.5071	1.0481e-11	4.7036e-10	-//-
BGIBMGA000810	33.6684279533474	0	6.0733	2.3851e-09	8.4849e-08	-//-
BGIBMGA000844	49.8205424982273	181.663812227157	-1.8665	3.014e-20	2.2617e-18	-//-
BGIBMGA000856	40.216582498569	13.2351224144786	1.6034	0.00028306	0.0041795	-//-
BGIBMGA000858	6.05704295432993	26.6046115539772	-2.135	0.00012493	0.0020423	-//-
BGIBMGA000867	6349.03607909227	2765.3343842759	1.1991	1.7941e-286	4.9273e-283	RPS2
BGIBMGA000885	12.6051974995515	53.8810567330548	-2.0958	6.7196e-08	1.9844e-06	-//-
BGIBMGA001031	8.29432909061396	32.2480140048208	-1.959	6.1887e-05	0.0011153	-//-
BGIBMGA001052	371.935178168584	0	9.2647	2.4227e-68	7.0785e-66	-//-
BGIBMGA001147	2.61926181808862	35.6743654928331	-3.7677	5.3516e-09	1.7968e-07	-//-
BGIBMGA001167	135.001119540651	325.839308173711	-1.2712	3.0196e-21	2.3831e-19	-//-
BGIBMGA001201	4.20173249985049	28.8216625168086	-2.7781	3.8826e-06	8.6693e-05	-//-
BGIBMGA001235	9.93136772691934	67.3849125975735	-2.7624	1.9142e-12	8.9714e-11	-//-
BGIBMGA001308	125.779135222797	302.056397845155	-1.2639	1.1698e-19	8.4101e-18	-//-
BGIBMGA001316	209.049833856198	19.4831751279126	3.4235	1.38e-39	2.2559e-37	-//-
BGIBMGA001325	40.107446589482	138.73364358324	-1.7904	4.4829e-15	2.565e-13	-//-
BGIBMGA001328	16.6432261357714	45.8190532318496	-1.461	8.7804e-05	0.001509	-//-
BGIBMGA001331	12.3323577268339	52.9404896579142	-2.1019	8.288e-08	2.4319e-06	CPG48
BGIBMGA001336	14.3513720449439	61.4055933341797	-2.0972	8.1397e-09	2.6999e-07	-//-
BGIBMGA001353	103.569977723587	43.8707357190583	1.2393	2.138e-06	5.0101e-05	-//-
BGIBMGA001500	82.2884754516174	21.2971259156838	1.95	2.1037e-09	7.5822e-08	-//-
BGIBMGA001546	48.838319316444	122.542453218319	-1.3272	2.1281e-09	7.626e-08	-//-
BGIBMGA001587	8.07605727243991	36.4805658429536	-2.1754	5.5478e-06	0.0001217	-//-
BGIBMGA001595	57.132648407058	155.663850935771	-1.446	7.1343e-13	3.474e-11	-//-
BGIBMGA001609	114.210728859572	277.93757070405	-1.2831	1.3865e-18	9.4257e-17	-//-
BGIBMGA001630	5.34765954526426	36.8836660180138	-2.786	1.686e-07	4.7542e-06	-//-
BGIBMGA001648	28.8118799989748	6.04650262590391	2.2525	9.5488e-05	0.0016248	-//-
BGIBMGA001684	18.1711288629898	1.545217337731	3.5558	8.0538e-05	0.0013946	-//-
BGIBMGA001700	40.8713979530911	6.31523607594408	2.6942	2.309e-07	6.3797e-06	-//-
BGIBMGA001721	60.2975897705817	24.9250274912261	1.2745	0.00021383	0.0032881	-//-
BGIBMGA001767	61.0069731796474	24.723477403696	1.3031	0.000149	0.0023902	-//-
BGIBMGA001773	19.2079199993165	2.41860105036156	2.9895	0.00017899	0.0028306	-//-
BGIBMGA001798	9.93136772691934	45.3487696942793	-2.191	3.6444e-07	9.7174e-06	-//-
BGIBMGA001801	130.199139540822	51.5968224077133	1.3354	1.5751e-08	5.0417e-07	-//-
BGIBMGA001849	191.260680675013	72.9611316859071	1.3903	1.4435e-12	6.8117e-11	-//-
BGIBMGA001851	15.5518670449012	1.34366725020087	3.5328	0.00027469	0.0040779	-//-
BGIBMGA001860	3.11037340898023	136.315042532878	-5.4537	1.3473e-34	1.8879e-32	-//-
BGIBMGA001862	188.968826584185	604.784629315411	-1.6783	1.9695e-55	4.584e-53	BMORCPG17
BGIBMGA002024	33.6138599988039	73.2970484984574	-1.1247	4.1886e-05	0.00078043	-//-
BGIBMGA002051	17.6254493175547	1.545217337731	3.5118	0.00011173	0.0018485	-//-
BGIBMGA002175	4.20173249985049	94.7957245016713	-4.4958	1.866e-23	1.6426e-21	BMORCPG16
BGIBMGA002211	60.3521577251252	8.73383712630564	2.7887	1.499e-10	6.0188e-09	GSTD3
BGIBMGA002237	78.0867429517669	35.9430989428732	1.1194	0.0001605	0.0025628	-//-
BGIBMGA002259	10.9681588632461	50.9249887826129	-2.2151	5.788e-08	1.7241e-06	MLC-2
BGIBMGA002310	85.2897129515106	38.4288833557448	1.1502	5.3961e-05	0.0009893	-//-
BGIBMGA002331	55.9321534071007	21.0955758281536	1.4067	0.00011123	0.0018448	-//-
BGIBMGA002386	20.7903906810784	86.1962541003857	-2.0517	1.584e-11	6.9717e-10	-//-
BGIBMGA002412	83.1069947697701	211.224491731576	-1.3457	2.0084e-15	1.1836e-13	-//-
BGIBMGA002462	552.609675662155	179.379577901816	1.6232	4.8877e-42	8.496e-40	-//-
BGIBMGA002565	477.360466346651	83.508919599984	2.5151	8.8363e-65	2.4763e-62	-//-
BGIBMGA002567	28.8118799989748	149.550164947357	-2.3759	3.649e-22	3.0186e-20	CPG33
BGIBMGA002593	134.291736131585	62.8164439468906	1.0962	1.1705e-06	2.8858e-05	-//-
BGIBMGA002600	214.233789537832	87.5399213505866	1.2912	1.7384e-12	8.1753e-11	-//-
BGIBMGA002620	87.1995913605336	219.152128507762	-1.3295	1.0759e-15	6.4515e-14	-//-
BGIBMGA002624	83.5981063606617	325.839308173711	-1.9626	3.1985e-37	4.8802e-35	-//-
BGIBMGA002626	1814.3844885718	601.761378002459	1.5922	4.4326e-130	2.8985e-127	-//-
BGIBMGA002668	17.6800172720982	115.555383517275	-2.7084	6.9333e-20	5.0375e-18	-//-
BGIBMGA002734	444.237717938738	937.073540290085	-1.0768	1.2426e-45	2.3374e-43	-//-
BGIBMGA002747	82.779587042509	11.0180714516471	2.9094	1.6973e-14	9.286e-13	ATTACIN1
BGIBMGA002770	129.5443240863	41.5865013937169	1.6393	3.4511e-11	1.4537e-09	BMORCPR134
BGIBMGA002783	79.4509418153547	32.5839308173711	1.2859	1.8598e-05	0.00037175	-//-
BGIBMGA002788	10.0950715905499	45.5503197818094	-2.1738	3.8927e-07	1.0319e-05	-//-
BGIBMGA002848	1270.45111768207	106.687179665949	3.5739	2.0952e-239	3.5964e-236	-//-
BGIBMGA002881	68.0462393157606	26.6046115539772	1.3548	3.5451e-05	0.00067147	-//-
BGIBMGA002907	22.6457011355578	52.671756207874	-1.2178	0.00022827	0.003456	BMO.4921
BGIBMGA002938	6.7664263633956	32.9198476299213	-2.2825	9.0389e-06	0.00019066	-//-
BGIBMGA002958	75.9040247700264	328.593826036622	-2.1141	5.7987e-41	9.7107e-39	-//-
BGIBMGA002964	15.8247068176187	71.6174644357063	-2.1781	1.8898e-10	7.4572e-09	BMO.11
BGIBMGA003014	4.47457227256806	65.3694117222722	-3.8688	1.6183e-15	9.6204e-14	-//-
BGIBMGA003065	204.193285901825	716.309011082083	-1.8106	4.7456e-72	1.4811e-69	BMORCPR59
BGIBMGA003199	52.9309159072075	377.100213768874	-2.8328	8.1865e-64	2.2483e-61	-//-
BGIBMGA003259	153.390520221815	55.1575406207456	1.4756	2.9715e-11	1.2633e-09	-//-
BGIBMGA003270	49.7659745436837	16.997390715041	1.5498	8.3385e-05	0.0014349	-//-
BGIBMGA003305	73.4484668155683	31.9792805547807	1.1996	0.00010289	0.0017352	-//-
BGIBMGA003335	182.748079766225	83.2401861499438	1.1345	5.1772e-09	1.7425e-07	BMO.3275
BGIBMGA003345	731.101454973985	198.526836217178	1.8807	7.0709e-68	2.0229e-65	-//-
BGIBMGA003349	19.0987840902295	1.67958406275109	3.5073	5.8263e-05	0.0010597	-//-
BGIBMGA003364	17.8982890902722	70.8784474480958	-1.9855	2.1153e-09	7.6039e-08	-//-
BGIBMGA003438	68.7010547702827	30.2996964920296	1.181	0.00020998	0.0032326	-//-
BGIBMGA003461	103.679113632674	314.149403096963	-1.5993	7.5756e-28	7.9411e-26	-//-
BGIBMGA003481	553.046219298503	1168.99050767476	-1.0798	1.0132e-56	2.4408e-54	-//-
BGIBMGA003485	23.6824922718846	65.4365950847823	-1.4663	2.6146e-06	6.0039e-05	-//-
BGIBMGA003508	92.1107072694497	41.855234843757	1.138	3.2128e-05	0.00061275	-//-
BGIBMGA003510	17.2980415902936	72.2221146982967	-2.0618	6.0867e-10	2.3089e-08	-//-
BGIBMGA003532	312.892651352503	27.0748950915475	3.5306	7.7249e-60	2.0015e-57	-//-
BGIBMGA003591	888.911979513825	354.593787328009	1.3259	7.5986e-49	1.5122e-46	-//-
BGIBMGA003592	1622.52356039681	330.139043374353	2.2971	2.7715e-193	3.8058e-190	-//-
BGIBMGA003602	47.3649845437692	14.1756894896192	1.7404	2.7997e-05	0.00053845	-//-
BGIBMGA003615	0	89.0851386883176	-7.8656	6.2892e-21	4.7714e-19	-//-
BGIBMGA003647	76.504272270005	182.201279127238	-1.2519	2.6292e-12	1.2198e-10	-//-
BGIBMGA003661	90.5282365876879	346.598967189314	-1.9368	7.3875e-39	1.166e-36	-//-
BGIBMGA003681	54.8407943162304	117.570884392576	-1.1002	3.3393e-07	9.0267e-06	-//-
BGIBMGA003690	15.3881631812706	50.1859717950024	-1.7055	4.9683e-06	0.00010962	-//-
BGIBMGA003709	13.8056924995088	51.7311891327334	-1.9058	6.1859e-07	1.5899e-05	-//-
BGIBMGA003719	573.945745888668	271.823884715636	1.0782	3.8961e-23	3.3438e-21	-//-
BGIBMGA003720	39.7800388622209	83.508919599984	-1.0699	2.5462e-05	0.00049735	-//-
BGIBMGA003742	29.466695453497	4.09818511311265	2.846	6.0489e-06	0.00013206	-//-
BGIBMGA003767	72.029699997437	33.1885810799614	1.1179	0.00029368	0.0043096	-//-
BGIBMGA003773	224.983676582904	457.048415155825	-1.0225	1.7761e-21	1.418e-19	-//-
BGIBMGA003791	37.3244809077628	2.48578441287161	3.9083	4.8485e-09	1.6388e-07	-//-
BGIBMGA003854	17.6800172720982	77.5296003365901	-2.1326	5.9692e-11	2.4764e-09	-//-
BGIBMGA003866	8.34889704515747	35.0025318677326	-2.0678	1.5916e-05	0.00032114	PAH
BGIBMGA004013	86.9813195423595	4.97156882574321	4.1289	9.7234e-20	7.0274e-18	-//-
BGIBMGA004037	54.4042506798823	116.764684042455	-1.1018	3.5564e-07	9.5383e-06	-//-
BGIBMGA004060	65.4815454522154	257.245095050956	-1.974	6.0384e-30	7.0872e-28	-//-
BGIBMGA004064	74.5398259064386	269.674017115314	-1.8551	4.6752e-29	5.2623e-27	-//-
BGIBMGA004081	10.0405036360064	32.7854809049012	-1.7072	0.0002215	0.0033825	-//-
BGIBMGA004151	5.83877113615588	25.2609443037763	-2.1132	0.0002032	0.0031417	-//-
BGIBMGA004176	48.9474552255311	133.694891394986	-1.4496	2.6866e-11	1.1493e-09	-//-
BGIBMGA004215	17.1889056812066	2.0155008753013	3.0923	0.00031306	0.0045685	-//-
BGIBMGA004227	68.2099431793911	24.5219273161658	1.4759	9.2571e-06	0.00019467	-//-
BGIBMGA004229	33.2864522715429	3.96381838809256	3.07	5.7926e-07	1.5008e-05	-//-
BGIBMGA004249	18.6076724993379	2.28423432534148	3.0261	0.00020686	0.0031917	-//-
BGIBMGA004340	131.508770449866	29.2247626918689	2.1699	4.0347e-16	2.4845e-14	-//-
BGIBMGA004394	566.579072025294	1235.70358664723	-1.125	1.4418e-63	3.8821e-61	LP
BGIBMGA004399	371.007522941344	8.86820385132573	5.3867	5.4016e-87	2.1816e-84	LP-C12
BGIBMGA004401	182.693511811681	33.994781430082	2.426	7.8499e-25	7.1863e-23	-//-
BGIBMGA004404	125.833703177341	564.877711984445	-2.1664	3.804e-71	1.1356e-68	-//-
BGIBMGA004408	89.3277415877306	39.5038171559055	1.1771	2.5002e-05	0.00048977	-//-
BGIBMGA004414	15.6610029539882	68.2582963102041	-2.1238	9.0436e-10	3.3474e-08	-//-
BGIBMGA004415	52.7126440890334	140.816327821051	-1.4176	1.6939e-11	7.4077e-10	-//-
BGIBMGA004438	33.6684279533474	2.35141768785152	3.8398	3.3049e-08	1.0153e-06	-//-
BGIBMGA004455	2.83753363626267	37.2195828305641	-3.7134	2.994e-09	1.0488e-07	-//-
BGIBMGA004457	165.613742039562	677.342660826258	-2.0321	1.007e-78	3.7372e-76	-//-
BGIBMGA004511	7.58494568154829	40.1084674184959	-2.4027	4.5398e-07	1.1874e-05	-//-
BGIBMGA004565	19.4807597720341	0	4.5948	9.7052e-06	0.00020347	-//-
BGIBMGA004585	6.27531477250398	33.3901311674916	-2.4117	3.9783e-06	8.8542e-05	VG
BGIBMGA004596	105.643559996241	46.42370349444	1.1863	3.9522e-06	8.8103e-05	-//-
BGIBMGA004616	32.6862047715642	67.1161791475334	-1.038	0.0002254	0.0034315	-//-
BGIBMGA004688	306.726472489086	150.961015560068	1.0228	4.7608e-12	2.1647e-10	-//-
BGIBMGA004806	0	85.188503662735	-7.149	3.3371e-21	2.6186e-19	-//-
BGIBMGA004859	26.9565695444954	5.50903572582356	2.2908	0.0001364	0.002214	-//-
BGIBMGA004906	23.3550845446235	64.966311547212	-1.476	2.5532e-06	5.8827e-05	-//-
BGIBMGA004915	47.3104165892257	5.03875218825326	3.231	1.0294e-09	3.8e-08	-//-
BGIBMGA005014	125.833703177341	38.697616805785	1.7012	1.8904e-11	8.2409e-10	-//-
BGIBMGA005015	74.376122042808	228.356249171638	-1.6184	5.3879e-21	4.1386e-19	-//-
BGIBMGA005034	67.2277199976079	29.7622295919492	1.1756	0.00025989	0.0038918	-//-
BGIBMGA005094	30.9400302261718	67.3177292350635	-1.1215	8.9371e-05	0.0015313	-//-
BGIBMGA005129	26.4108899990602	112.196215391772	-2.0868	7.8491e-15	4.3815e-13	-//-
BGIBMGA005131	73.7758745428294	173.467442000932	-1.2334	1.4579e-11	6.4371e-10	-//-
BGIBMGA005172	53.4765954526426	20.5581089280733	1.3792	0.00019982	0.0031111	-//-
BGIBMGA005202	43.8180674984408	146.728463721935	-1.7436	2.3081e-15	1.343e-13	-//-
BGIBMGA005251	53.5857313617296	13.5710392270288	1.9813	1.0245e-06	2.5304e-05	-//-
BGIBMGA005286	6.11161090887344	30.2325131295195	-2.3065	1.872e-05	0.00037364	-//-
BGIBMGA005320	24.1736038627762	99.7001099649044	-2.0442	4.7476e-13	2.3621e-11	-//-
BGIBMGA005372	148.752244085616	69.7363302854251	1.0929	3.3522e-07	9.0438e-06	-//-
BGIBMGA005409	213.087862492418	62.7492605843806	1.7638	2.8815e-19	2.0188e-17	-//-
BGIBMGA005460	58.8788229524504	23.7157269660453	1.3119	0.00017917	0.0028306	-//-
BGIBMGA005471	24.1190359082327	0	6.9029	6.3743e-07	1.633e-05	-//-
BGIBMGA005478	27.7205209081045	94.0567075140608	-1.7626	1.6633e-10	6.6203e-09	-//-
BGIBMGA005493	1022.82173996361	498.970833362092	1.0355	2.5593e-37	3.9489e-35	-//-
BGIBMGA005637	59.8610461342336	8.59947040128556	2.7993	1.6333e-10	6.5197e-09	-//-
BGIBMGA005658	107.880846132525	0	7.7533	1.6474e-24	1.4883e-22	BGLOV1
BGIBMGA005697	129.598892040843	0	8.0179	1.8454e-28	1.9798e-26	-//-
BGIBMGA005710	15.1698913630966	0	4.1185	0.00014821	0.0023832	-//-
BGIBMGA005763	19.26248795386	76.5890332614495	-1.9913	4.4693e-10	1.7172e-08	-//-
BGIBMGA005812	32.1405252261291	7.86045341367508	2.0317	0.00011799	0.0019381	-//-
BGIBMGA005814	122.013946359295	46.2893367694199	1.3983	1.3419e-08	4.3459e-07	-//-
BGIBMGA005829	15.5518670449012	0	4.6848	7.2306e-05	0.0012681	-//-
BGIBMGA005830	17.1889056812066	0	4.6772	3.0347e-05	0.00058203	-//-
BGIBMGA005856	128.289261131799	61.0024931591194	1.0725	3.1471e-06	7.155e-05	-//-
BGIBMGA005923	17.134337726663	54.2841569081151	-1.6636	3.0086e-06	6.8515e-05	-//-
BGIBMGA005948	159.06558749434	434.474805352451	-1.4497	3.0644e-33	4.1256e-31	-//-
BGIBMGA005972	18.4985365902509	1.81395078777117	3.3502	0.0001045	0.0017586	-//-
BGIBMGA006009	7.36667386337424	48.9094879073116	-2.731	2.4618e-09	8.7354e-08	-//-
BGIBMGA006013	147.115205449311	62.3461604093203	1.2386	1.637e-08	5.2156e-07	-//-
BGIBMGA006022	420.664361575941	189.121165465772	1.1534	2.4828e-19	1.7574e-17	-//-
BGIBMGA006046	16.6977940903149	1.20930052518078	3.7874	0.00010814	0.0017989	-//-
BGIBMGA006056	77.7593352245058	5.24030227578339	3.8913	3.3251e-17	2.1237e-15	-//-
BGIBMGA006112	14.4605079540309	39.5710005184156	-1.4523	0.00028399	0.0041888	-//-
BGIBMGA006226	1.47333477267485	19.7519085779528	-3.7448	1.4667e-05	0.00029751	-//-
BGIBMGA006239	46.5464652256165	141.085061271091	-1.5998	2.2779e-13	1.1716e-11	-//-
BGIBMGA006288	4.80197999982913	41.1162178561466	-3.098	6.4136e-09	2.1428e-07	-//-
BGIBMGA006315	40.8168299985476	154.5217337731	-1.9206	4.7617e-18	3.1897e-16	-//-
BGIBMGA006360	50.6936297709235	102.253077740286	-1.0123	7.9527e-06	0.00016984	-//-
BGIBMGA006364	11.4047024995942	41.5865013937169	-1.8665	1.0313e-05	0.00021522	-//-
BGIBMGA006382	22.5365652264708	62.9508106719107	-1.482	3.425e-06	7.7229e-05	-//-
BGIBMGA006425	83.2161306788571	168.092773000129	-1.0143	9.7122e-09	3.206e-07	-//-
BGIBMGA006510	13.6419886358782	68.3254796727142	-2.3244	1.0312e-10	4.2146e-09	-//-
BGIBMGA006526	50.63906181638	18.0723245152017	1.4865	0.00012215	0.0020016	-//-
BGIBMGA006623	79.1235340880937	315.358703622144	-1.9948	8.6875e-37	1.2967e-34	-//-
BGIBMGA006628	27.556817044474	6.24805271343404	2.1409	0.00022228	0.0033878	-//-
BGIBMGA006643	26.8474336354083	0	6.3205	1.0562e-07	3.0535e-06	-//-
BGIBMGA006655	66.6274724976292	139.47266057085	-1.0658	5.7663e-08	1.7214e-06	-//-
BGIBMGA006738	37.1062090895888	2.75451786291178	3.7518	8.8395e-09	2.9249e-07	-//-
BGIBMGA006745	69.4104381793484	278.20630415409	-2.0029	8.2356e-33	1.0874e-30	-//-
BGIBMGA006768	50.4753579527494	231.58105057212	-2.1979	1.088e-30	1.334e-28	-//-
BGIBMGA006777	96.2033038602132	47.2970872070706	1.0243	0.00010608	0.0017743	-//-
BGIBMGA006869	21.9908856810357	88.4804884257272	-2.0085	1.5919e-11	6.9838e-10	-//-
BGIBMGA006874	66.6820404521727	134.299541657577	-1.0101	3.2163e-07	8.7286e-06	-//-
BGIBMGA006897	24.2281718173197	3.69508493805239	2.713	6.3905e-05	0.0011471	-//-
BGIBMGA006914	24.6647154536678	4.43410192566287	2.4757	0.00012974	0.0021134	-//-
BGIBMGA006944	81.8519318152693	39.2350837058653	1.0609	0.0002263	0.0034338	-//-
BGIBMGA006972	77.2136556790707	2.95606795044191	4.7071	8.657e-19	5.9143e-17	-//-
BGIBMGA006988	8.02148931789639	42.2583350188173	-2.3973	2.3193e-07	6.3953e-06	-//-
BGIBMGA006989	634.570743386511	1527.68248011588	-1.2675	5.7418e-93	2.6282e-90	-//-
BGIBMGA007013	67.2822879521514	4.23255183813273	3.9906	2.5352e-15	1.4689e-13	-//-
BGIBMGA007042	54.4042506798823	185.22453044019	-1.7675	2.6277e-19	1.8504e-17	-//-
BGIBMGA007065	228.421457719145	659.337519673566	-1.5293	2.8001e-53	6.4084e-51	-//-
BGIBMGA007085	18.935080226599	0	5.243	8.3802e-06	0.00017814	BMORCPR7
BGIBMGA007107	113.064801814159	48.8423045448016	1.2109	1.1911e-06	2.9313e-05	-//-
BGIBMGA007204	12.9871731813561	74.9094491986984	-2.5281	1.3463e-12	6.3749e-11	-//-
BGIBMGA007256	248.884440672962	106.485629578419	1.2248	3.4366e-13	1.735e-11	-//-
BGIBMGA007265	48.2380718164654	17.4004908901012	1.471	0.00020007	0.0031114	-//-
BGIBMGA007285	62.5894438614093	198.258102767138	-1.6634	4.4719e-19	3.1014e-17	-//-
BGIBMGA007286	188.204875220576	75.850016273839	1.3111	2.1499e-11	9.3131e-10	-//-
BGIBMGA007287	120.758883404794	48.036104194681	1.3299	5.7546e-08	1.7214e-06	-//-
BGIBMGA007314	26.4108899990602	78.873267586791	-1.5784	5.6042e-08	1.6803e-06	-//-
BGIBMGA007345	78.6324224972021	34.5322483301623	1.1872	6.8015e-05	0.0012067	-//-
BGIBMGA007346	56.0412893161877	20.4237422030532	1.4562	6.992e-05	0.001231	-//-
BGIBMGA007388	24.7192834082113	68.9301299353045	-1.4795	1.2136e-06	2.9814e-05	-//-
BGIBMGA007425	79.0689661335501	25.2609443037763	1.6462	2.0694e-07	5.764e-06	-//-
BGIBMGA007438	198.081674992952	30.6356133045798	2.6928	5.0026e-30	5.9221e-28	-//-
BGIBMGA007517	110.718379768788	346.934884001864	-1.6478	8.8202e-32	1.1319e-29	-//-
BGIBMGA007611	33.9958356806085	172.526874925791	-2.3434	5.907e-25	5.444e-23	-//-
BGIBMGA007617	48.6746154528135	113.338332554443	-1.2194	6.2465e-08	1.8566e-06	-//-
BGIBMGA007628	2.01901431810998	18.8113415028122	-3.2199	6.5206e-05	0.0011659	-//-
BGIBMGA007633	47.6378243164867	0	9.4698	6.8988e-10	2.5813e-08	-//-
BGIBMGA007664	0	12.5632887893781	-4.6511	0.00025499	0.0038269	-//-
BGIBMGA007677	1596.9311897159	3568.98176662104	-1.1602	1.1351e-188	1.4171e-185	-//-
BGIBMGA007683	50.748197725467	126.909371781472	-1.3224	1.2216e-09	4.4974e-08	-//-
BGIBMGA007738	34.4323793169566	68.9301299353045	-1.0014	0.0002761	0.0040899	-//-
BGIBMGA007757	77.5956313608753	261.679196976619	-1.7538	2.3334e-26	2.2887e-24	-//-
BGIBMGA007771	52.6580761344899	109.0385973538	-1.0501	2.0993e-06	4.9279e-05	-//-
BGIBMGA007797	18.4439686357073	68.3926630352242	-1.8907	1.1759e-08	3.8448e-07	-//-
BGIBMGA007817	99.9139247691721	37.2867661930741	1.422	1.8859e-07	5.2743e-06	-//-
BGIBMGA007888	4.47457227256806	32.6511141798811	-2.8673	5.994e-07	1.5501e-05	-//-
BGIBMGA007905	13.2600129540736	57.240224858557	-2.1099	2.309e-08	7.239e-07	-//-
BGIBMGA007919	39.2889272713293	9.80877092646634	2.002	2.5047e-05	0.00048995	-//-
BGIBMGA007963	15.5518670449012	45.4831364192994	-1.5482	4.7109e-05	0.00087184	RAF
BGIBMGA007966	21.4997740901441	0	8.322	9.0366e-06	0.00019066	-//-
BGIBMGA007968	11.0227268177896	45.9534199568697	-2.0597	8.0999e-07	2.026e-05	-//-
BGIBMGA007970	10.8590229541591	39.7053672434357	-1.8704	1.5926e-05	0.00032114	-//-
BGIBMGA007987	16.806929999402	45.5503197818094	-1.4384	0.00010992	0.0018252	-//-
BGIBMGA008038	217.998978401334	97.0799588270127	1.1671	6.2901e-11	2.5938e-09	PGRP-S1
BGIBMGA008064	0	81.2918686371525	-7.345	4.8575e-20	3.5862e-18	-//-
BGIBMGA008088	68.5373509066522	30.7027966670898	1.1585	0.00027051	0.0040246	BMO.5267
BGIBMGA008095	59.9701820433206	13.974139402089	2.1015	7.4405e-08	2.1925e-06	-//-
BGIBMGA008120	632.551729068401	88.211754975687	2.8421	1.8386e-97	9.0168e-95	-//-
BGIBMGA008134	2.89210159080618	33.5916812550217	-3.5379	3.0355e-08	9.3881e-07	-//-
BGIBMGA008135	15.5518670449012	40.9146677686164	-1.3955	0.00033416	0.0048251	-//-
BGIBMGA008164	28.9210159080618	5.77776917586373	2.3235	6.7044e-05	0.0011926	-//-
BGIBMGA008168	47.2558486346822	17.2661241650812	1.4525	0.00026819	0.0039967	-//-
BGIBMGA008209	626.712957932245	306.826416583368	1.0304	2.5975e-23	2.2433e-21	EIF3-S5
BGIBMGA008221	53.5311634071861	136.650959345428	-1.352	1.4694e-10	5.9341e-09	PP
BGIBMGA008262	44.9639945438546	161.777536924185	-1.8472	5.5705e-18	3.6954e-16	-//-
BGIBMGA008287	880.344810650493	2902.85872733396	-1.7213	6.3606e-268	1.2478e-264	-//-
BGIBMGA008293	130.526547268083	64.6303947346618	1.0141	7.6447e-06	0.00016377	-//-
BGIBMGA008333	945.717220193622	2305.86736806971	-1.2858	2.5783e-142	1.8634e-139	BMORCPR10
BGIBMGA008337	73.6121706791989	265.441465277182	-1.8504	1.546e-28	1.6717e-26	-//-
BGIBMGA008346	13.3145809086171	245.958290149269	-4.2073	1.929e-56	4.567e-54	-//-
BGIBMGA008405	14.5150759085744	48.5063877322513	-1.7406	5.35e-06	0.00011755	-//-
BGIBMGA008411	47.8560961346608	17.1989408025711	1.4764	0.00020339	0.0031417	-//-
BGIBMGA008432	20.7903906810784	53.7466900080347	-1.3703	4.9508e-05	0.00091377	-//-
BGIBMGA008436	19.153352044773	52.671756207874	-1.4594	2.6468e-05	0.00051336	-//-
BGIBMGA008462	19.6990315902081	90.9662728385988	-2.2072	4.6271e-13	2.3105e-11	-//-
BGIBMGA008521	234.915044309823	41.5193180312068	2.5003	1.4939e-32	1.9537e-30	-//-
BGIBMGA008571	4.63827613619859	35.607182130323	-2.9405	1.3247e-07	3.774e-06	-//-
BGIBMGA008658	74.7580977246126	175.550126238743	-1.2316	1.1619e-11	5.1635e-10	-//-
BGIBMGA008663	191.260680675013	64.3616612846216	1.5713	6.4161e-15	3.6109e-13	-//-
BGIBMGA008673	10.531615226898	42.9301686439177	-2.0273	2.3413e-06	5.4401e-05	-//-
BGIBMGA008708	15.2244593176401	0	4.9283	7.4141e-05	0.0012936	-//-
BGIBMGA008712	23.191380680993	0	7.4313	1.5889e-06	3.8078e-05	-//-
BGIBMGA008803	91.7287315876451	8.26355358873534	3.4725	1.7346e-18	1.1734e-16	-//-
BGIBMGA008809	0	25.5296777538165	-5.6741	1.0706e-07	3.0885e-06	-//-
BGIBMGA008841	23.7916281809716	75.9843829988591	-1.6752	2.8333e-08	8.7826e-07	-//-
BGIBMGA008860	64.4993222704322	184.485513452579	-1.5162	6.6004e-16	4.0104e-14	-//-
BGIBMGA008869	1.74617454539241	18.609791415282	-3.4138	4.7543e-05	0.00087868	-//-
BGIBMGA008882	23.7370602264281	104.201395253077	-2.1342	3.1866e-14	1.7093e-12	-//-
BGIBMGA008914	217.835274537703	491.580663485988	-1.1742	5.9868e-28	6.3239e-26	-//-
BGIBMGA008938	17.2980415902936	1.14211716267074	3.9208	6.6533e-05	0.001185	-//-
BGIBMGA008964	66.1909288612811	24.9922108537362	1.4052	2.6643e-05	0.00051603	E(SPL)MALPHA
BGIBMGA008997	38.5249759077201	9.40567075140608	2.0342	2.4554e-05	0.00048167	-//-
BGIBMGA009052	138.930012267784	59.1213590088382	1.2326	4.628e-08	1.406e-06	-//-
BGIBMGA009056	30.1760788625626	6.6511528884943	2.1817	9.1614e-05	0.0015647	-//-
BGIBMGA009105	25.3740988627335	3.62790157554234	2.8061	3.0826e-05	0.00059037	-//-
BGIBMGA009107	323.915378170292	121.198785968118	1.4182	7.8267e-21	5.9053e-19	-//-
BGIBMGA009122	56.9143765888839	17.4004908901012	1.7097	5.8397e-06	0.00012769	-//-
BGIBMGA009130	1824.42499220781	778.856721578933	1.228	7.5395e-87	2.9581e-84	RPS20
BGIBMGA009139	92.8200906785154	216.86789418242	-1.2243	5.9895e-14	3.1392e-12	-//-
BGIBMGA009178	809.024494062122	395.978738634196	1.0308	1.2251e-29	1.4137e-27	-//-
BGIBMGA009376	41.3625095439828	169.436440250329	-2.0343	5.4299e-21	4.1424e-19	-//-
BGIBMGA009412	10.3679113632674	70.6768973605657	-2.7691	5.2251e-13	2.5903e-11	-//-
BGIBMGA009443	5.89333909069939	27.1420784540575	-2.2034	7.8687e-05	0.001366	-//-
BGIBMGA009501	9.49482409057124	43.4676355439981	-2.1947	6.1944e-07	1.5899e-05	-//-
BGIBMGA009503	26.0289143172556	63.8913777470513	-1.2955	2.1563e-05	0.00042605	-//-
BGIBMGA009562	355.946767487334	166.681922387418	1.0946	2.7045e-15	1.5604e-13	-//-
BGIBMGA009571	8.23976113607044	31.9120971922706	-1.9534	6.9668e-05	0.0012284	-//-
BGIBMGA009572	82.6158831788785	247.63787421202	-1.5837	5.1043e-22	4.1972e-20	-//-
BGIBMGA009610	221.764167264836	94.0567075140608	1.2374	4.2853e-12	1.955e-10	-//-
BGIBMGA009707	49.8205424982273	1.20930052518078	5.3645	4.4179e-13	2.2141e-11	-//-
BGIBMGA009773	28.9755838626053	6.6511528884943	2.1232	0.00016633	0.0026467	-//-
BGIBMGA009775	352.290714532919	91.6381064636992	1.9427	4.2121e-35	6.0885e-33	BMORCPH3
BGIBMGA009781	8.67630477241855	65.3022283597622	-2.912	1.149e-12	5.4978e-11	-//-
BGIBMGA009805	82.7250190879655	23.5141768785152	1.8148	1.1458e-08	3.7641e-07	-//-
BGIBMGA009817	60.3521577251252	19.4831751279126	1.6312	6.6187e-06	0.00014358	BMRPA3
BGIBMGA009841	178.109803630026	49.6485048949221	1.8429	2.4929e-17	1.6071e-15	-//-
BGIBMGA009851	111.591467041484	49.7156882574321	1.1665	2.9472e-06	6.7227e-05	-//-
BGIBMGA009854	14.678779772205	52.4702061203439	-1.8378	9.3564e-07	2.315e-05	-//-
BGIBMGA009872	56.9689445434274	122.744003305849	-1.1074	1.6054e-07	4.5361e-06	-//-
BGIBMGA009874	20.0264393174692	2.82170122542182	2.8273	0.00020156	0.003124	-//-
BGIBMGA009900	146.405822040245	24.1188271411056	2.6017	8.0861e-22	6.6094e-20	-//-
BGIBMGA009910	59.6973422706031	13.7054059520489	2.1229	6.5085e-08	1.9262e-06	-//-
BGIBMGA009970	162.557936585125	341.963315176121	-1.0729	1.3468e-17	8.8066e-16	-//-
BGIBMGA009987	118.903572950315	38.1601499057047	1.6397	2.1659e-10	8.4735e-09	-//-
BGIBMGA010056	111.918874768745	10.883704726627	3.3622	1.195e-21	9.653e-20	-//-
BGIBMGA010236	46.491897271073	16.5942905399807	1.4863	0.00023255	0.0035169	-//-
BGIBMGA010256	58.7696870433634	142.764645333842	-1.2805	3.0471e-10	1.1854e-08	-//-
BGIBMGA010275	6.00247499978642	38.2273332682147	-2.671	1.8563e-07	5.2021e-06	-//-
BGIBMGA010303	21.063230453796	55.762190883336	-1.4046	2.5848e-05	0.00050276	-//-
BGIBMGA010316	50.63906181638	15.0490732022497	1.7506	1.3606e-05	0.00027845	-//-
BGIBMGA010337	77.0499518154402	17.4676742526113	2.1411	6.6439e-10	2.4996e-08	-//-
BGIBMGA010461	0	158.216818711152	-11.502	2.5798e-22	2.1601e-20	-//-
BGIBMGA010471	269.838535217671	641.869845420955	-1.2502	2.5298e-39	4.087e-37	-//-
BGIBMGA010568	14.787915681292	49.9172383449623	-1.7551	3.4549e-06	7.7648e-05	-//-
BGIBMGA010573	3.92889272713293	233.395001359891	-5.8925	4.7958e-58	1.1974e-55	-//-
BGIBMGA010582	8.07605727243991	32.449564092351	-2.0065	4.5289e-05	0.00083929	-//-
BGIBMGA010610	3.11037340898023	24.2531938661257	-2.963	1.246e-05	0.00025576	-//-
BGIBMGA010652	224.437997037468	103.596744990487	1.1153	1.7816e-10	7.0505e-09	-//-
BGIBMGA010676	27.447681135387	118.645818192737	-2.1119	8.3851e-16	5.0502e-14	-//-
BGIBMGA010677	3.32864522715429	41.0490344936365	-3.6243	6.5215e-10	2.4603e-08	-//-
BGIBMGA010679	82.1793395425304	27.2092618165676	1.5947	2.3667e-07	6.5129e-06	-//-
BGIBMGA010683	32.9044765897383	8.33073695124538	1.9818	0.00012814	0.0020923	-//-
BGIBMGA010716	37.4336168168498	77.6639670616102	-1.0529	6.0336e-05	0.001093	-//-
BGIBMGA010739	357.802077941814	173.400258638422	1.0451	2.7484e-14	1.4917e-12	-//-
BGIBMGA010794	163.812999539626	70.0050637354652	1.2265	3.4268e-09	1.1823e-07	-//-
BGIBMGA010812	1.09135909087026	23.5141768785152	-4.4293	7.2444e-07	1.8287e-05	-//-
BGIBMGA010875	62.7531477250398	21.700226090744	1.532	1.1943e-05	0.00024663	-//-
BGIBMGA010876	27.0111374990389	3.49353485052226	2.9508	1.014e-05	0.00021194	-//-
BGIBMGA010889	12.0595179541163	50.9249887826129	-2.0782	1.775e-07	4.9947e-06	-//-
BGIBMGA010899	627.204069523137	246.159840236799	1.3493	6.1444e-36	9.0725e-34	BMORCPR78
BGIBMGA010923	8.67630477241855	55.2247239832557	-2.6702	3.7299e-10	1.4387e-08	-//-
BGIBMGA010949	9.7676638632888	32.3151973673309	-1.7261	0.00022109	0.0033815	-//-
BGIBMGA011012	15.5518670449012	41.720868118737	-1.4237	0.00023836	0.0035889	-//-
BGIBMGA011145	19.0987840902295	81.8965188997429	-2.1003	2.6562e-11	1.1398e-09	-//-
BGIBMGA011153	44.6365868165935	97.7517924521132	-1.1309	2.0262e-06	4.7643e-05	-//-
BGIBMGA011225	79.5055097698983	358.020138816021	-2.1709	7.3608e-46	1.4236e-43	-//-
BGIBMGA011237	246.21061090033	100.036026777455	1.2994	2.9194e-14	1.5721e-12	-//-
BGIBMGA011266	70.9383409065667	531.689130904484	-2.9059	2.2086e-91	9.4777e-89	SP1
BGIBMGA011298	10.0405036360064	49.446954807392	-2.3001	4.6441e-08	1.4078e-06	-//-
BGIBMGA011350	15.4972990903577	41.2505845811667	-1.4124	0.00028012	0.004145	-//-
BGIBMGA011361	15.7155709085317	96.4081252019123	-2.617	2.5763e-16	1.6008e-14	-//-
BGIBMGA011362	83.4889704515747	295.069328144111	-1.8214	6.2489e-31	7.7307e-29	-//-
BGIBMGA011363	86.4902079514679	175.550126238743	-1.0213	3.8082e-09	1.3041e-07	-//-
BGIBMGA011432	41.8536211348744	124.15485391856	-1.5687	1.1599e-11	5.1635e-10	-//-
BGIBMGA011457	204.356989765456	807.409650645702	-1.9822	1.0787e-90	4.4887e-88	-//-
BGIBMGA011473	76.286000451831	27.2092618165676	1.4873	2.3878e-06	5.5388e-05	-//-
BGIBMGA011525	165.504606130475	737.001486735176	-2.1548	1.1185e-91	4.9545e-89	-//-
BGIBMGA011552	53.6948672708167	228.826532709208	-2.0914	1.1016e-28	1.2101e-26	-//-
BGIBMGA011555	160.429786357928	33.9275980675719	2.2414	4.3776e-20	3.2493e-18	-//-
BGIBMGA011609	221.163919764858	56.4340245084365	1.9705	4.5568e-23	3.8866e-21	-//-
BGIBMGA011610	4.36543636348103	22.6407931658846	-2.3747	0.00016624	0.0026467	-//-
BGIBMGA011628	28.8118799989748	63.0851773969308	-1.1306	0.00013573	0.0022058	-//-
BGIBMGA011680	14.8424836358355	0	6.2025	7.5324e-05	0.0013126	-//-
BGIBMGA011715	127.52530976819	282.304489267202	-1.1465	3.4227e-16	2.1171e-14	-//-
BGIBMGA011718	15.3881631812706	41.9224182062671	-1.4459	0.00019605	0.0030593	BMO.12579
BGIBMGA011719	191.806360220448	74.7078991111683	1.3603	3.2638e-12	1.504e-10	BMORCPH23
BGIBMGA011725	65.536113406759	16.3927404524506	1.9992	5.3905e-08	1.6197e-06	BMORCPH16
BGIBMGA011729	16.2066824994233	0	5.3293	3.6558e-05	0.00069148	BMORCPH11
BGIBMGA011730	25.8652104536251	5.30748563829343	2.2849	0.00019105	0.0029915	BMORCPH10
BGIBMGA011731	43.1632520439187	12.4961054268681	1.7883	4.5194e-05	0.00083866	-//-
BGIBMGA011732	119.722092268467	562.593477659104	-2.2324	2.3286e-73	7.7993e-71	-//-
BGIBMGA011762	90.0371249967962	13.1679390519685	2.7735	6.1573e-15	3.4795e-13	-//-
BGIBMGA011763	94.5662652239078	380.526565256886	-2.0086	2.1355e-44	3.8085e-42	-//-
BGIBMGA011815	35.2508986351093	73.7001486735176	-1.064	8.1786e-05	0.0014145	-//-
BGIBMGA011904	25.2649629536465	56.0309243333762	-1.1491	0.0002725	0.0040497	-//-
BGIBMGA012027	22.4274293173838	68.1911129476941	-1.6043	3.2793e-07	8.8819e-06	-//-
BGIBMGA012031	65.2087056794979	25.4624943913065	1.3567	5.0643e-05	0.00093222	AE13
BGIBMGA012057	48.0743679528348	14.2428728521292	1.755	2.1721e-05	0.00042855	-//-
BGIBMGA012107	88.5092222695779	25.4624943913065	1.7975	4.5462e-09	1.5453e-07	-//-
BGIBMGA012153	130.526547268083	2.35141768785152	5.7947	6.0665e-32	7.859e-30	-//-
BGIBMGA012165	65.2632736340414	19.2144416778724	1.7641	6.8226e-07	1.7414e-05	-//-
BGIBMGA012182	1076.13463155262	460.541950006348	1.2245	1.0257e-51	2.2008e-49	-//-
BGIBMGA012192	46.60103318016	8.06200350120521	2.5312	9.8388e-08	2.8564e-06	-//-
BGIBMGA012239	6.32988272704749	30.2996964920296	-2.2591	2.3036e-05	0.00045384	-//-
BGIBMGA012240	290.62892589875	754.805077800338	-1.3769	1.3366e-52	2.9603e-50	-//-
BGIBMGA012308	156.937437267143	384.221650194938	-1.2917	2.5744e-25	2.4213e-23	-//-
BGIBMGA012333	34.9234909078482	73.3642318609674	-1.0709	7.8345e-05	0.0013618	-//-
BGIBMGA012372	0	20.8940257406235	-7.5808	4.155e-06	9.2325e-05	-//-
BGIBMGA012410	4.36543636348103	82.5011691623333	-4.2402	4.0723e-20	3.0391e-18	-//-
BGIBMGA012417	21.4997740901441	0	4.6216	3.2708e-06	7.4116e-05	-//-
BGIBMGA012423	61.4435168159955	155.52948421075	-1.3399	1.1036e-11	4.9365e-10	-//-
BGIBMGA012424	8.84000863604909	32.1808306423108	-1.8641	0.00010593	0.0017743	-//-
BGIBMGA012496	49.4931347709662	14.6459730271895	1.7567	1.6202e-05	0.00032623	-//-
BGIBMGA012567	41.5807813621568	105.948162678338	-1.3494	1.7534e-08	5.5735e-07	-//-
BGIBMGA012578	7.6395136360918	29.7622295919492	-1.9619	0.00011733	0.0019319	-//-
BGIBMGA012594	0	16.5271071774707	-7.2426	3.3358e-05	0.00063445	BMORCPR19
BGIBMGA012601	23.0822447719059	76.7233999864696	-1.7329	1.1552e-08	3.7861e-07	BMORCPR11
BGIBMGA012605	1.30963090904431	18.2738746027318	-3.8026	2.7967e-05	0.00053845	-//-
BGIBMGA012606	3.3832131816978	28.4185623417484	-3.0704	1.5295e-06	3.6912e-05	-//-
BGIBMGA012681	11.5138384086812	38.9663502558252	-1.7589	4.0106e-05	0.0007493	-//-
BGIBMGA012682	22.9185409082754	53.4779565579946	-1.2224	0.00019605	0.0030593	-//-
BGIBMGA012718	131.672474313497	12.1601886143179	3.4367	1.2401e-25	1.1826e-23	TPT
BGIBMGA012754	34.5415152260436	0	7.421	4.6316e-09	1.5704e-07	-//-
BGIBMGA012764	41.9627570439614	88.2789383381971	-1.073	1.4332e-05	0.00029156	-//-
BGIBMGA012766	636.316917931904	140.413227645991	2.1801	4.2509e-72	1.3575e-69	-//-
BGIBMGA012780	6.93013022702613	35.8087322178531	-2.3694	2.2509e-06	5.2389e-05	-//-
BGIBMGA012942	48.62004749827	116.495950592415	-1.2607	1.8783e-08	5.9568e-07	-//-
BGIBMGA012948	77.0499518154402	182.940296114848	-1.2475	2.706e-12	1.2511e-10	-//-
BGIBMGA012964	28.4299043171702	59.9275593589587	-1.0758	0.00034107	0.0049094	-//-
BGIBMGA012994	230.549607946342	65.3022283597622	1.8199	1.3233e-21	1.0627e-19	-//-
BGIBMGA013014	19.26248795386	119.519201905367	-2.6334	5.6564e-20	4.1537e-18	-//-
BGIBMGA013070	78.5778545426585	30.3668798545396	1.3716	7.1759e-06	0.00015464	-//-
BGIBMGA013088	6.98469818156965	28.0826455291981	-2.0074	0.00014739	0.0023727	-//-
BGIBMGA013089	14.8424836358355	56.7699413209867	-1.9354	1.335e-07	3.7955e-06	-//-
BGIBMGA013108	55.9321534071007	144.578596121613	-1.3701	2.8299e-11	1.2069e-09	-//-
BGIBMGA013115	99.1499734055629	202.826571417821	-1.0326	1.6902e-10	6.708e-09	PRO-PO2
BGIBMGA013174	27.7205209081045	175.886043051294	-2.6656	5.6503e-29	6.3082e-27	-//-
BGIBMGA013242	69.4104381793484	196.578518704387	-1.5019	1.198e-16	7.5464e-15	-//-
BGIBMGA013339	329.754149306448	151.632849185168	1.1208	8.1467e-15	4.5292e-13	-//-
BGIBMGA013341	13.6965565904217	49.1782213573518	-1.8442	1.9442e-06	4.5951e-05	-//-
BGIBMGA013342	239.662456355109	560.712343508822	-1.2263	1.2139e-33	1.6669e-31	-//-
BGIBMGA013361	27.1748413626694	6.38241943845412	2.0901	0.00030788	0.0045037	-//-
BGIBMGA013376	124.469504313753	309.98403462134	-1.3164	2.8655e-21	2.2745e-19	-//-
BGIBMGA013398	168.996955221259	54.5528903581553	1.6313	4.6959e-14	2.4802e-12	-//-
BGIBMGA013625	111.864306814201	41.788051481247	1.4206	3.6166e-08	1.1038e-06	-//-
BGIBMGA013656	5.83877113615588	37.152399468054	-2.6697	2.775e-07	7.5608e-06	-//-
BGIBMGA013700	13.2600129540736	38.5632500807649	-1.5401	0.00018879	0.0029628	-//-
BGIBMGA013712	40.8713979530911	10.2118711015266	2.0008	1.7332e-05	0.00034695	-//-
BGIBMGA013730	42.1810288621354	85.5244204752853	-1.0197	3.9932e-05	0.00074706	-//-
BGIBMGA013740	39.8891747713079	86.9352710879962	-1.1239	8.2158e-06	0.00017491	-//-
BGIBMGA013778	32.1950931806726	66.511528884943	-1.0468	0.00021923	0.0033599	-//-
BGIBMGA013782	21.7180459083181	3.89663502558252	2.4786	0.0003262	0.00473	-//-
BGIBMGA013806	40.5439902258301	0	5.4298	6.1851e-11	2.5583e-09	-//-
BGIBMGA013812	77.3773595427013	223.922147245975	-1.533	3.0127e-19	2.1e-17	-//-
BGIBMGA013817	13.9148284085958	39.5710005184156	-1.5078	0.00019414	0.0030364	-//-
BGIBMGA013828	66.3000647703681	648.588181671959	-3.2902	8.9016e-124	5.5562e-121	-//-
BGIBMGA013884	66.3000647703681	19.4159917654025	1.7718	5.1258e-07	1.3331e-05	-//-
BGIBMGA013898	165.340902266844	63.1523607594408	1.3885	4.8429e-11	2.0275e-09	-//-
BGIBMGA013916	32.9044765897383	8.1963702262253	2.0052	0.00011289	0.0018633	-//-
BGIBMGA013930	109.299612950656	44.0722858065885	1.3103	3.3981e-07	9.1497e-06	JHEH2
BGIBMGA013934	40.216582498569	6.18086935092399	2.7019	2.76e-07	7.5349e-06	-//-
BGIBMGA013937	29.3029915898664	3.42635148801221	3.0963	2.4903e-06	5.7473e-05	-//-
BGIBMGA013945	26.2471861354297	96.005025026852	-1.8709	1.9235e-11	8.3588e-10	A1
BGIBMGA013949	8.94914454513611	36.0774656678933	-2.0113	1.6544e-05	0.00033214	-//-
BGIBMGA014051	1.63703863630539	15.45217337731	-3.2386	0.00028566	0.0042044	-//-
BGIBMGA014052	20.5721188629044	2.35141768785152	3.1291	7.3226e-05	0.0012826	-//-
BGIBMGA014126	7.42124181791775	54.9559905332155	-2.8885	8.1047e-11	3.3321e-09	-//-
BGIBMGA014133	69.0830304520873	21.5658593657239	1.6796	8.3222e-07	2.0703e-05	-//-
BGIBMGA014134	62.5348759068658	13.974139402089	2.1619	2.1704e-08	6.8357e-07	-//-
BGIBMGA014140	85.1805770424236	34.4650649676523	1.3054	7.1847e-06	0.00015464	-//-
BGIBMGA014178	78.3595827244845	193.353717303905	-1.3031	1.1559e-13	6.0123e-12	-//-
BGIBMGA014191	15.5518670449012	0	6.8548	6.2377e-05	0.001122	-//-
BGIBMGA014194	100.405036360064	44.4753859816487	1.1748	8.1634e-06	0.00017407	-//-
BGIBMGA014224	61.7709245432566	163.054020811875	-1.4004	7.0106e-13	3.4259e-11	-//-
BGIBMGA014226	1.58247068176187	23.7829103285554	-3.9097	1.4246e-06	3.4564e-05	-//-
BGIBMGA014227	6.82099431793911	42.2583350188173	-2.6312	5.3666e-08	1.6161e-06	-//-
BGIBMGA014247	3.8197568180459	32.7182975423911	-3.0985	2.2275e-07	6.167e-06	-//-
BGIBMGA014248	10.8590229541591	66.9146290600032	-2.6234	8.2951e-12	3.7347e-10	-//-
BGIBMGA014295	842.8566258791	105.477879140768	2.9983	1.9415e-136	1.3331e-133	-//-
BGIBMGA014323	18.7713763629684	0	4.4258	1.6721e-05	0.0003352	-//-
BGIBMGA014361	0	13.1679390519685	-6.3298	0.00014694	0.0023683	-//-
BGIBMGA014464	632.933704750206	129.663889644384	2.2873	3.6816e-76	1.2639e-73	-//-
BGIBMGA014465	0	320.599005897927	-9.3246	3.0638e-60	8.0909e-58	-//-
BGIBMGA014469	83.3252665879442	15.5865401023301	2.4185	4.0417e-12	1.85e-10	-//-
BGIBMGA014516	49.0565911346181	16.9302073525309	1.5348	0.00010575	0.0017743	-//-
BGIBMGA014523	105.043312496262	438.304257015523	-2.0609	1.8633e-52	4.0614e-50	-//-
BGIBMGA014539	45.2914022711157	4.09818511311265	3.4662	7.2718e-10	2.7125e-08	-//-
BGIBMGA014559	25.3740988627335	128.387405756693	-2.3391	6.0852e-19	4.1781e-17	-//-
BGIBMGA014594	2.51012590900159	17.4676742526113	-2.7989	0.00030852	0.004507	-//-
BGIBMGA014607	55.6593136343831	22.7751598909047	1.2892	0.00032979	0.0047721	-//-
EMBMOG00000001281	37.9247284077414	2.68733450040174	3.8189	4.8571e-09	1.6388e-07	-//-
EMBMOG00000003202	16.2066824994233	0	4.3293	6.9685e-05	0.0012284	-//-
EMBMOG00000003525	15.2244593176401	0	6.2391	6.1281e-05	0.0011073	-//-
EMBMOG00000004237	151.91718544914	1.00775043765065	7.236	3.7691e-35	5.5061e-33	-//-
EMBMOG00000004403	19.044216135686	0	5.3397	7.6123e-06	0.00016333	-//-
EMBMOG00000004672	23.0276768173624	0	5.5253	8.0763e-07	2.0238e-05	-//-
Novel00089	165.340902266844	54.8216238081954	1.5926	2.4182e-13	1.2391e-11	-//-
Novel00097	74.376122042808	153.446799972939	-1.0448	2.0736e-08	6.5459e-07	-//-
Novel00111	208.504154310763	92.0412066387595	1.1797	1.106e-10	4.5067e-09	--	hypothetical protein RO3G_02088 [Rhizopus delemar RA 99-880]
Novel00195	23.9007640900586	0	8.4747	3.4445e-06	7.754e-05	-//-
Novel00199	5.72963522706885	27.4108119040977	-2.2582	5.6851e-05	0.0010354	-//-
Novel00232	61.5526527250825	9.40567075140608	2.7102	1.9061e-10	7.5e-09	-//-
Novel00249	41.4716454530698	241.927288398666	-2.5444	1.9873e-37	3.1011e-35	--	hypothetical protein PFICI_09380 [Pestalotiopsis fici W106-1]>gi|573059729|gb|ETS79527.1| hypothetical protein PFICI_09380 [Pestalotiopsis fici W106-1]
Novel00266	15.7155709085317	1.47803397522096	3.4104	0.00031354	0.0045707	-//-
Novel00269	0	14.3772395771493	-4.8457	8.1899e-05	0.0014146	-//-
Novel00271	32.1405252261291	1.41085061271091	4.5098	1.5295e-08	4.9073e-07	-//-
Novel00280	206.812547719914	33.994781430082	2.6049	3.4533e-30	4.1235e-28	-//-
Novel00324	24.5010115900373	0	5.6148	3.5309e-07	9.4885e-06	--	iron-sulfur cluster biosynthesis protein [Grosmannia clavigera kw1407]
Novel00339	63.407963179562	26.5374281914671	1.2566	0.00017539	0.0027812	-//-
Novel00346	217.617002719529	84.3823033126145	1.3668	9.4484e-14	4.9333e-12	-//-
Novel00367	827.686734516003	2.68733450040174	8.2668	6.0356e-168	6.9068e-165	--	hypothetical protein GLOINDRAFT_308126 [Rhizophagus irregularis DAOM 181602]>gi|595486655|gb|EXX72692.1| ribosomal 60S subunit protein L29 [Rhizophagus irregularis DAOM 197198w]
Novel00370	0	12.2945553393379	-4.6199	0.00030221	0.004429	--	Srp68p [Rhizophagus irregularis DAOM 197198w]>gi|595488746|gb|EXX73657.1| Srp68p [Rhizophagus irregularis DAOM 197198w]
Novel00371	3.43778113624131	22.2376929908244	-2.6935	6.5174e-05	0.0011659	-//-
Novel00384	83.7618102242923	10.2790544640366	3.0266	3.4594e-15	1.9877e-13	-//-
Novel00464	45.2368343165722	6.44960280096417	2.8102	2.5687e-08	8.0167e-07	-//-
Novel00476	25.2103949991029	4.16536847562269	2.5975	6.9105e-05	0.0012229	-//-
Novel00477	20.0810072720127	2.41860105036156	3.0536	0.00010802	0.0017989	-//-
Novel00494	18.1165609084463	1.61240070024104	3.49	9.3427e-05	0.0015937	-//-
Novel00496	23.6824922718846	4.43410192566287	2.4171	0.00021879	0.0033568	--	predicted protein [Lichtheimia corymbifera JMRC:FSU:9682]
Novel00502	43.4906597711798	15.1162565647598	1.5246	0.00028177	0.004165	-//-
Novel00507	29.1392877262359	6.44960280096417	2.1757	0.00012452	0.002038	-//-
Novel00522	17.4617454539241	1.27648388769082	3.774	7.6841e-05	0.0013374	-//-
Novel00526	38.0338643168285	11.0852548141572	1.7786	0.0001367	0.0022163	-//-
Novel00539	35.4691704532834	92.4443068138197	-1.382	8.5658e-08	2.508e-06	-//-
Novel00549	38.7978156804377	11.8242718017676	1.7142	0.00017734	0.0028089	-//-
Novel00557	20.2992790901868	62.5477104968504	-1.6235	8.1927e-07	2.0455e-05	-//-
Novel00566	43.2723879530057	9.00257057634582	2.265	1.5974e-06	3.8214e-05	-//-
Novel00583	0	15.7209068273502	-8.1704	0.00010299	0.0017352	-//-
Novel00597	30.6126224989107	5.84495253837378	2.3889	3.0138e-05	0.00057881	-//-
Novel00641	115.793199541334	37.7570497306444	1.6167	5.6799e-10	2.1606e-08	--	methylmalonate-semialdehyde dehydrogenase [acylating], mitochondrial [Mortierella verticillata NRRL 6337]
Novel00649	10.749887045072	44.3410192566287	-2.0443	1.4117e-06	3.4372e-05	--	hypothetical protein RO3G_14951 [Rhizopus delemar RA 99-880]
Novel00650	133.855192495237	65.1006782722321	1.0399	3.5891e-06	8.0532e-05	--	hypothetical protein RirG_097690 [Rhizophagus irregularis DAOM 197198w]
Novel00674	82.6158831788785	38.4960667182549	1.1017	0.00012863	0.0020979	-//-
Novel00683	30.6126224989107	5.77776917586373	2.4055	2.7871e-05	0.0005383	-//-
Novel00689	330.190692942796	103.328011540447	1.6761	5.4961e-27	5.5494e-25	-//-
Novel00696	32.7953406806512	4.29973520064278	2.9312	1.2515e-06	3.0633e-05	-//-
Novel00713	24.0644679536892	0	8.4846	3.2283e-06	7.3273e-05	-//-
Novel00723	51.4575811345326	5.30748563829343	3.2773	1.4736e-10	5.9341e-09	-//-
Novel00779	112.791962041441	54.8888071707055	1.0391	2.1322e-05	0.00042249	-//-
Novel00789	796.146456789853	360.237189778853	1.1441	1.1137e-34	1.5931e-32	-//-
Novel00833	71.8114281792629	1.34366725020087	5.74	2.6878e-18	1.8093e-16	-//-
Novel00841	20.4629829538173	0	8.2507	1.3822e-05	0.00028245	-//-
Novel00857	36.4513936350666	3.35916812550217	3.4398	3.6172e-08	1.1038e-06	--	Lsm6p [Rhizophagus irregularis DAOM 197198w]
Novel00859	34.9234909078482	9.80877092646634	1.8321	0.00018866	0.0029628	-//-
Novel00880	35.5783063623704	7.05425306355456	2.3344	9.2264e-06	0.00019432	-//-
Novel00887	17.4617454539241	1.07493380016069	4.0219	5.3286e-05	0.00097824	-//-
Novel00896	87.1450234059901	36.5477492054636	1.2536	1.134e-05	0.00023557	--	hypothetical protein RO3G_17405 [Lichtheimia corymbifera JMRC:FSU:9682]
Novel00918	136.6927261315	21.2971259156838	2.6822	3.8644e-21	3.0151e-19	-//-
Novel00959	5.02025181800318	722.825797245557	-7.1697	1.2473e-166	1.3175e-163	--	hypothetical protein GLOINDRAFT_308126 [Rhizophagus irregularis DAOM 181602]>gi|595486655|gb|EXX72692.1| ribosomal 60S subunit protein L29 [Rhizophagus irregularis DAOM 197198w]
Novel00966	113.828753177768	39.2350837058653	1.5366	3.3957e-09	1.1775e-07	-//-
Novel00976	23.9553320446022	1.27648388769082	4.2301	1.5469e-06	3.7267e-05	-//-
Novel00988	38.088432271372	2.08268423781135	4.1928	1.5064e-09	5.5015e-08	-//-
Novel00990	43.8726354529843	146.997197171975	-1.7444	2.1329e-15	1.2464e-13	-//-
Novel01004	61.0615411341909	11.2868049016873	2.4356	2.4805e-09	8.7791e-08	-//-
Novel01023	175.927085448286	22.9767099784348	2.9367	2.6489e-29	3.0312e-27	-//-
Novel01025	93.5840420421246	5.50903572582356	4.0864	5.3947e-21	4.1386e-19	-//-
Novel01037	54.0222749980777	7.99482013869517	2.7564	1.7218e-09	6.2715e-08	-//-
Novel01038	35.4146024987399	10.1446877390166	1.8036	0.00020097	0.0031219	-//-
Novel01046	100.787012041868	44.3410192566287	1.1846	6.7582e-06	0.00014615	-//-
Novel01069	5.29309159072075	29.6950462294392	-2.488	9.6362e-06	0.00020233	-//-
Novel01088	69.2467343157178	29.0232126043388	1.2545	9.0198e-05	0.0015425	--	uncharacterized protein FFUJ_04298 [Fusarium fujikuroi IMI 58289]
Novel01099	99.9139247691721	325.906491536221	-1.7057	2.6429e-31	3.3296e-29	-//-
Novel01112	16.2612504539668	1.47803397522096	3.4597	0.00022587	0.0034338	-//-
Novel01113	15.7155709085317	1.27648388769082	3.6219	0.00022113	0.0033815	-//-
Novel01133	28.1570645444526	6.51678616347421	2.1113	0.00021734	0.0033384	-//-
Novel01138	13.1508770449866	0	5.6128	0.00019073	0.0029899	-//-
Novel01156	42.6721404530271	7.99482013869517	2.4162	7.0331e-07	1.7852e-05	-//-
Novel01166	49.6022706800532	18.2066912402218	1.4459	0.00019912	0.0031037	-//-
Novel01167	214.342925446919	53.8138733705448	1.9939	9.5457e-23	8.0418e-21	-//-
Novel01168	33.7775638624345	1.00775043765065	5.0669	3.0975e-09	1.0823e-07	-//-
Novel01169	42.7812763621141	11.2868049016873	1.9223	1.9044e-05	0.00037955	-//-
Novel01172	2.01901431810998	68.3926630352242	-5.0821	5.468e-18	3.645e-16	--	hypothetical protein NBO_272g0001 [Nosema bombycis CQ1]
Novel01203	44.9639945438546	14.0413227645991	1.6791	7.0509e-05	0.0012397	--	hypothetical protein RO3G_16188 [Rhizopus delemar RA 99-880]
Novel01205	172.216464539327	73.4314152234774	1.2298	1.2566e-09	4.6015e-08	-//-
Novel01227	70.7200690883927	23.8500936910654	1.5681	2.2144e-06	5.1715e-05	--	hypothetical protein PTT_10235 [Pyrenophora teres f. teres 0-1]>gi|311327119|gb|EFQ92628.1| hypothetical protein PTT_10235 [Pyrenophora teres f. teres 0-1]
Novel01243	1.47333477267485	18.2738746027318	-3.6326	3.7093e-05	0.00070063	-//-
Novel01291	49.8751104527708	6.6511528884943	2.9066	2.6504e-09	9.3322e-08	-//-
Novel01304	64.8267299976933	9.20412066387595	2.8162	2.493e-11	1.0732e-09	-//-
Novel01316	83.9800820424663	40.175650781006	1.0637	0.00018101	0.0028538	-//-
Novel01341	23.518788408254	0	5.6441	6.0238e-07	1.5549e-05	-//-
Novel01343	21.6089099992311	0	8.3293	8.6439e-06	0.00018346	-//-
Novel01344	95.8213281784086	47.5658206571107	1.0104	0.00013246	0.0021552	-//-
Novel01347	48.62004749827	0	6.6035	1.075e-12	5.1797e-11	-//-
Novel01348	55.9867213616442	0	6.807	2.8346e-14	1.5325e-12	-//-
Novel01366	388.632972258899	819.56983926002	-1.0765	4.1716e-40	6.9017e-38	-//-
Novel01378	74.8672336336997	0	10.122	1.5214e-13	7.8538e-12	-//-
Novel01448	51.1847413618151	18.0051411526916	1.5073	9.4314e-05	0.0016068	--	hypothetical protein GLOINDRAFT_338068 [Rhizophagus irregularis DAOM 181602]
Novel01461	40.2711504531125	4.09818511311265	3.2967	1.316e-08	4.2721e-07	-//-
Novel01475	48.62004749827	16.8630239900209	1.5277	0.00012019	0.0019719	--	predicted protein [Lichtheimia corymbifera JMRC:FSU:9682]
Novel01478	5.62049931798183	24.0516437785955	-2.0974	0.00030796	0.0045037	--	hypothetical protein BATDEDRAFT_12850 [Batrachochytrium dendrobatidis JAM81]>gi|328768891|gb|EGF78936.1| hypothetical protein BATDEDRAFT_12850 [Batrachochytrium dendrobatidis JAM81]
Novel01502	72.1934038610675	15.2506232897799	2.243	7.2889e-10	2.7125e-08	-//-
Novel01505	41.0896697712652	1.61240070024104	4.6715	1.1407e-10	4.6345e-09	-//-
Novel01512	109.790724541548	1.81395078777117	5.9195	3.9608e-27	4.0289e-25	-//-
Novel01515	102.096642950913	43.1989020939579	1.2409	2.4632e-06	5.6944e-05	-//-
Novel01530	91.9470034058192	14.7131563896995	2.6437	1.6357e-14	8.9848e-13	--	hypothetical protein M422DRAFT_275325 [Sphaerobolus stellatus SS14]
Novel01547	114.647272495921	30.0309630419894	1.9327	2.1249e-12	9.925e-11	-//-
Novel01576	31.3765738625199	6.44960280096417	2.2824	4.0258e-05	0.00075112	-//-
Novel01577	6.11161090887344	24.790660766206	-2.0202	0.00034345	0.0049386	--	hypothetical protein A1O5_09501 [Cladophialophora psammophila CBS 110553]>gi|589984386|gb|EXJ67488.1| hypothetical protein A1O5_09501 [Cladophialophora psammophila CBS 110553]
Novel01600	18.3894006811638	0	5.2008	1.1505e-05	0.00023864	-//-
Novel01640	4.09259659076347	31.1730802046601	-2.9292	8.3472e-07	2.0728e-05	--	putative major facilitator superfamily transporter protein [Eutypa lata UCREL1]>gi|471562122|gb|EMR63716.1| putative major facilitator superfamily transporter protein [Eutypa lata UCREL1]
Novel01657	23.3550845446235	4.29973520064278	2.4414	0.00022169	0.0033825	-//-
Novel01672	21.2269343174265	1.34366725020087	3.9816	8.966e-06	0.00018971	-//-
