# Supplementary material for: Comparative transcriptomes analysis of the wing disc between two silkworm strains with different size of wings
Source: PLoS One. 2017 Jun 15;12(6):e0179560. doi: 10.1371/journal.pone.0179560 (PMC5472328; doi:10.1371/journal.pone.0179560)
Supplement: S4 Table — (XLS) [file pone.0179560.s004.xls]

GO_accession	Description	Term_type	Over_represented_pValue	Corrected_pValue	DEG_item	DEG_list	Bg_item	Bg_list	Up	Up_Gene_names	Down	Down_Gene_names
GO:0042302	structural constituent of cuticle	molecular_function	2.1277e-13	8.6385e-10	28	408	144	9990	20	BGIBMGA000254,BGIBMGA000428,BGIBMGA002770,BGIBMGA000257,BGIBMGA000262,BGIBMGA000260,BGIBMGA014295,BGIBMGA000278,BGIBMGA000268,BGIBMGA010899,BGIBMGA000263,BGIBMGA000433,BGIBMGA000253,BGIBMGA000280,BGIBMGA000277,BGIBMGA000429,BGIBMGA000431,BGIBMGA000432,BGIBMGA007085,BGIBMGA000438	8	BGIBMGA004414,BGIBMGA003065,BGIBMGA012594,BGIBMGA008333,BGIBMGA012601,BGIBMGA000247,BGIBMGA012605,BGIBMGA000252
GO:0005198	structural molecule activity	molecular_function	4.0931e-05	0.08309	47	408	626	9990	29	BGIBMGA000428,BGIBMGA000260,BGIBMGA010316,Novel00367,BGIBMGA000429,BGIBMGA000867,BGIBMGA000438,BGIBMGA000254,BGIBMGA012182,BGIBMGA014295,BGIBMGA008663,BGIBMGA000262,BGIBMGA002770,BGIBMGA000257,BGIBMGA000278,BGIBMGA000268,Novel00597,BGIBMGA005658,BGIBMGA010899,BGIBMGA000263,BGIBMGA000433,BGIBMGA001500,BGIBMGA000277,BGIBMGA000280,BGIBMGA000253,Novel00384,BGIBMGA000431,BGIBMGA007085,BGIBMGA000432	18	BGIBMGA004415,BGIBMGA014126,BGIBMGA014227,Novel00959,BGIBMGA012594,BGIBMGA010256,BGIBMGA012601,BGIBMGA000252,BGIBMGA008914,BGIBMGA004414,BGIBMGA000612,BGIBMGA013817,BGIBMGA003065,BGIBMGA008287,BGIBMGA000247,BGIBMGA008333,BGIBMGA012605,BGIBMGA010471
GO:0005576	extracellular region	cellular_component	0.00016265	0.22011	43	408	543	9990	16	BGIBMGA002747,BGIBMGA004340,BGIBMGA004438,BGIBMGA005830,BGIBMGA004399,BGIBMGA004401,BGIBMGA001052,BGIBMGA010876,BGIBMGA012718,BGIBMGA008164,BGIBMGA003270,BGIBMGA013361,BGIBMGA004215,Novel00384,Novel01672,BGIBMGA012182	27	BGIBMGA003773,BGIBMGA004455,BGIBMGA006989,BGIBMGA004404,BGIBMGA008841,BGIBMGA000772,BGIBMGA000709,BGIBMGA014227,BGIBMGA001328,BGIBMGA005131,BGIBMGA007677,BGIBMGA014126,BGIBMGA011525,BGIBMGA010573,BGIBMGA006382,BGIBMGA009854,BGIBMGA004415,BGIBMGA010471,BGIBMGA003690,BGIBMGA000039,BGIBMGA001587,BGIBMGA004394,BGIBMGA007314,BGIBMGA004457,BGIBMGA000612,BGIBMGA006874,BGIBMGA013108
GO:0008061	chitin binding	molecular_function	0.00033058	0.33553	9	408	50	9990	2	BGIBMGA001052,BGIBMGA003270	7	BGIBMGA006874,BGIBMGA001328,BGIBMGA006382,BGIBMGA006989,BGIBMGA010573,BGIBMGA003773,BGIBMGA007677
GO:0006022	aminoglycan metabolic process	biological_process	0.00059799	0.48557	11	408	78	9990	3	BGIBMGA008038,BGIBMGA003270,BGIBMGA001052	8	BGIBMGA006382,BGIBMGA007987,BGIBMGA001328,BGIBMGA006874,BGIBMGA007677,BGIBMGA003773,BGIBMGA010573,BGIBMGA006989
GO:0006030	chitin metabolic process	biological_process	0.0009424	0.54659	9	408	57	9990	2	BGIBMGA003270,BGIBMGA001052	7	BGIBMGA003773,BGIBMGA007677,BGIBMGA006989,BGIBMGA010573,BGIBMGA006382,BGIBMGA006874,BGIBMGA001328
GO:1901071	glucosamine-containing compound metabolic process	biological_process	0.0009424	0.54659	9	408	57	9990	2	BGIBMGA001052,BGIBMGA003270	7	BGIBMGA006382,BGIBMGA006874,BGIBMGA001328,BGIBMGA003773,BGIBMGA007677,BGIBMGA006989,BGIBMGA010573
GO:0006040	amino sugar metabolic process	biological_process	0.0013233	0.67155	9	408	60	9990	2	BGIBMGA003270,BGIBMGA001052	7	BGIBMGA010573,BGIBMGA006989,BGIBMGA007677,BGIBMGA003773,BGIBMGA001328,BGIBMGA006874,BGIBMGA006382
GO:0016787	hydrolase activity	molecular_function	0.0021059	0.92192	108	408	1979	9990	51	BGIBMGA011609,BGIBMGA010679,BGIBMGA012994,BGIBMGA008293,Novel00896,BGIBMGA008997,BGIBMGA004229,Novel01448,BGIBMGA010794,BGIBMGA005172,BGIBMGA013806,BGIBMGA008938,BGIBMGA007265,BGIBMGA009610,Novel00496,BGIBMGA002462,BGIBMGA009874,BGIBMGA008521,BGIBMGA004227,BGIBMGA007438,BGIBMGA003335,Novel00111,BGIBMGA013884,BGIBMGA013070,BGIBMGA002593,BGIBMGA005034,BGIBMGA003532,BGIBMGA013625,Novel00526,BGIBMGA0…	57	BGIBMGA013174,BGIBMGA005320,BGIBMGA004415,BGIBMGA008064,BGIBMGA011362,BGIBMGA012240,BGIBMGA005094,BGIBMGA011732,BGIBMGA005131,BGIBMGA005129,BGIBMGA001630,BGIBMGA000772,BGIBMGA014178,BGIBMGA008882,BGIBMGA009872,BGIBMGA001147,BGIBMGA013812,BGIBMGA008658,BGIBMGA006874,BGIBMGA004616,BGIBMGA000612,BGIBMGA005202,BGIBMGA001235,BGIBMGA012948,BGIBMGA007042,BGIBMGA014226,BGIBMGA007314,BGIBMGA001595,BGIBMGA…
GO:0006952	defense response	biological_process	0.0025638	0.92192	11	408	89	9990	5	BGIBMGA008663,Novel01672,Novel01038,BGIBMGA013806,Novel00384	6	BGIBMGA008882,BGIBMGA008841,BGIBMGA007314,BGIBMGA005131,BGIBMGA013342,Novel00199
GO:0005861	troponin complex	cellular_component	0.0038602	0.92192	2	408	3	9990	0		2	BGIBMGA013700,BGIBMGA001031
GO:0005865	striated muscle thin filament	cellular_component	0.0038602	0.92192	2	408	3	9990	0		2	BGIBMGA001031,BGIBMGA013700
GO:0030016	myofibril	cellular_component	0.0038602	0.92192	2	408	3	9990	0		2	BGIBMGA013700,BGIBMGA001031
GO:0030017	sarcomere	cellular_component	0.0038602	0.92192	2	408	3	9990	0		2	BGIBMGA013700,BGIBMGA001031
GO:0036379	myofilament	cellular_component	0.0038602	0.92192	2	408	3	9990	0		2	BGIBMGA001031,BGIBMGA013700
GO:0043292	contractile fiber	cellular_component	0.0038602	0.92192	2	408	3	9990	0		2	BGIBMGA001031,BGIBMGA013700
GO:0044449	contractile fiber part	cellular_component	0.0038602	0.92192	2	408	3	9990	0		2	BGIBMGA013700,BGIBMGA001031
GO:0005604	basement membrane	cellular_component	0.00478	0.99427	7	408	41	9990	0		7	BGIBMGA001587,BGIBMGA010471,BGIBMGA000612,BGIBMGA011525,BGIBMGA003690,BGIBMGA007314,BGIBMGA004415
GO:0032880	regulation of protein localization	biological_process	0.0053877	0.99427	2	408	3	9990	1	BGIBMGA008209	1	BGIBMGA011628
GO:0051223	regulation of protein transport	biological_process	0.0053877	0.99427	2	408	3	9990	1	BGIBMGA008209	1	BGIBMGA011628
GO:0060341	regulation of cellular localization	biological_process	0.0053877	0.99427	2	408	3	9990	1	BGIBMGA008209	1	BGIBMGA011628
GO:0070201	regulation of establishment of protein localization	biological_process	0.0053877	0.99427	2	408	3	9990	1	BGIBMGA008209	1	BGIBMGA011628
GO:0070011	peptidase activity, acting on L-amino acid peptides	molecular_function	0.0059897	1	34	408	530	9990	18	BGIBMGA002051,BGIBMGA005172,BGIBMGA004229,BGIBMGA009562,BGIBMGA002593,BGIBMGA010679,BGIBMGA003532,BGIBMGA008938,BGIBMGA005372,BGIBMGA013898,BGIBMGA012031,Novel01004,Novel00496,Novel01227,BGIBMGA009610,BGIBMGA003335,Novel00713,BGIBMGA008521	16	BGIBMGA012240,BGIBMGA011732,BGIBMGA005131,BGIBMGA008673,BGIBMGA009139,BGIBMGA013174,BGIBMGA005320,BGIBMGA011362,BGIBMGA001630,BGIBMGA005129,BGIBMGA012423,Novel00249,BGIBMGA010303,BGIBMGA011363,BGIBMGA008658,BGIBMGA003461
GO:0044420	extracellular matrix component	cellular_component	0.0060319	1	7	408	43	9990	0		7	BGIBMGA000612,BGIBMGA011525,BGIBMGA003690,BGIBMGA007314,BGIBMGA004415,BGIBMGA001587,BGIBMGA010471
GO:0032879	regulation of localization	biological_process	0.007683	1	4	408	17	9990	1	BGIBMGA008209	3	BGIBMGA001587,BGIBMGA003690,BGIBMGA011628
GO:0016714	oxidoreductase activity, acting on paired donors, with incorporation or reduction of molecular oxygen, reduced pteridine as one donor, and incorporation of one atom of oxygen	molecular_function	0.0087271	1	3	408	6	9990	0		3	BGIBMGA003866,BGIBMGA000563,BGIBMGA010471
GO:0004497	monooxygenase activity	molecular_function	0.00925	1	5	408	25	9990	0		5	BGIBMGA000563,BGIBMGA010471,BGIBMGA002938,BGIBMGA005015,BGIBMGA003866
GO:0006869	lipid transport	biological_process	0.010033	1	6	408	40	9990	1	BGIBMGA013361	5	BGIBMGA013342,BGIBMGA013108,BGIBMGA004585,BGIBMGA014126,BGIBMGA013341
GO:0010876	lipid localization	biological_process	0.010033	1	6	408	40	9990	1	BGIBMGA013361	5	BGIBMGA013341,BGIBMGA013342,BGIBMGA013108,BGIBMGA004585,BGIBMGA014126
GO:0006163	purine nucleotide metabolic process	biological_process	0.010415	1	12	408	137	9990	8	BGIBMGA005493,BGIBMGA012153,BGIBMGA000804,Novel00111,BGIBMGA001353,BGIBMGA009056,Novel01530,BGIBMGA002462	4	BGIBMGA001147,BGIBMGA007628,BGIBMGA007204,BGIBMGA000025
GO:0051049	regulation of transport	biological_process	0.010693	1	2	408	4	9990	1	BGIBMGA008209	1	BGIBMGA011628
GO:0030246	carbohydrate binding	molecular_function	0.011195	1	8	408	75	9990	3	BGIBMGA007966,Novel00650,BGIBMGA004438	5	BGIBMGA007517,Novel00649,BGIBMGA005948,BGIBMGA006623,BGIBMGA006768
GO:0031984	organelle subcompartment	cellular_component	0.013757	1	3	408	12	9990	1	Novel01046	2	BGIBMGA011628,Novel01577
GO:0098791	Golgi subcompartment	cellular_component	0.013757	1	3	408	12	9990	1	Novel01046	2	BGIBMGA011628,Novel01577
GO:0009117	nucleotide metabolic process	biological_process	0.016844	1	16	408	217	9990	10	BGIBMGA001353,BGIBMGA003259,Novel01530,BGIBMGA009052,BGIBMGA012153,BGIBMGA002462,BGIBMGA009056,BGIBMGA000804,Novel00111,BGIBMGA005493	6	BGIBMGA007628,BGIBMGA000025,BGIBMGA012948,BGIBMGA007204,BGIBMGA008914,BGIBMGA001147
GO:0005578	proteinaceous extracellular matrix	cellular_component	0.016899	1	8	408	71	9990	0		8	BGIBMGA010471,BGIBMGA000612,BGIBMGA011525,BGIBMGA003690,BGIBMGA001587,BGIBMGA000709,BGIBMGA007314,BGIBMGA004415
GO:0072521	purine-containing compound metabolic process	biological_process	0.016994	1	12	408	144	9990	8	BGIBMGA005493,BGIBMGA012153,Novel00111,BGIBMGA000804,BGIBMGA009056,Novel01530,BGIBMGA001353,BGIBMGA002462	4	BGIBMGA001147,BGIBMGA007204,BGIBMGA000025,BGIBMGA007628
GO:0031012	extracellular matrix	cellular_component	0.017816	1	9	408	87	9990	0		9	BGIBMGA010471,BGIBMGA003690,BGIBMGA011525,BGIBMGA000612,BGIBMGA001587,BGIBMGA004415,BGIBMGA007314,BGIBMGA005129,BGIBMGA000709
GO:0008233	peptidase activity	molecular_function	0.017949	1	34	408	572	9990	18	BGIBMGA013898,BGIBMGA005372,BGIBMGA008938,BGIBMGA002593,BGIBMGA010679,BGIBMGA003532,BGIBMGA009562,BGIBMGA004229,BGIBMGA005172,BGIBMGA002051,BGIBMGA008521,BGIBMGA003335,Novel00713,Novel01227,BGIBMGA009610,Novel00496,BGIBMGA012031,Novel01004	16	BGIBMGA001630,BGIBMGA005129,BGIBMGA012423,BGIBMGA005320,BGIBMGA013174,BGIBMGA011362,BGIBMGA012240,BGIBMGA009139,BGIBMGA011732,BGIBMGA008673,BGIBMGA005131,BGIBMGA003461,BGIBMGA008658,BGIBMGA011363,BGIBMGA010303,Novel00249
GO:0006164	purine nucleotide biosynthetic process	biological_process	0.018241	1	9	408	97	9990	7	BGIBMGA002462,BGIBMGA001353,Novel01530,BGIBMGA009056,BGIBMGA000804,Novel00111,BGIBMGA012153	2	BGIBMGA007628,BGIBMGA001147
GO:0009119	ribonucleoside metabolic process	biological_process	0.01908	1	11	408	129	9990	7	BGIBMGA001353,BGIBMGA009056,BGIBMGA014133,Novel00111,BGIBMGA000804,BGIBMGA012153,BGIBMGA005493	4	BGIBMGA007628,BGIBMGA007204,BGIBMGA000025,BGIBMGA001147
GO:0004298	threonine-type endopeptidase activity	molecular_function	0.02109	1	3	408	17	9990	3	BGIBMGA003335,BGIBMGA009562,BGIBMGA013898	0
GO:0070003	threonine-type peptidase activity	molecular_function	0.02109	1	3	408	17	9990	3	BGIBMGA003335,BGIBMGA009562,BGIBMGA013898	0
GO:0046034	ATP metabolic process	biological_process	0.02125	1	9	408	99	9990	6	BGIBMGA001353,BGIBMGA009056,BGIBMGA005493,BGIBMGA012153,Novel00111,BGIBMGA000804	3	BGIBMGA001147,BGIBMGA007204,BGIBMGA000025
GO:0046933	proton-transporting ATP synthase activity, rotational mechanism	molecular_function	0.023298	1	2	408	7	9990	1	Novel00111	1	BGIBMGA001147
GO:0006753	nucleoside phosphate metabolic process	biological_process	0.024402	1	16	408	227	9990	10	BGIBMGA012153,BGIBMGA009052,Novel01530,BGIBMGA003259,BGIBMGA001353,BGIBMGA005493,BGIBMGA000804,Novel00111,BGIBMGA009056,BGIBMGA002462	6	BGIBMGA000025,BGIBMGA007628,BGIBMGA001147,BGIBMGA008914,BGIBMGA007204,BGIBMGA012948
GO:0042278	purine nucleoside metabolic process	biological_process	0.025323	1	10	408	118	9990	6	BGIBMGA001353,BGIBMGA009056,BGIBMGA012153,Novel00111,BGIBMGA000804,BGIBMGA005493	4	BGIBMGA007628,BGIBMGA000025,BGIBMGA007204,BGIBMGA001147
GO:0046128	purine ribonucleoside metabolic process	biological_process	0.025323	1	10	408	118	9990	6	BGIBMGA009056,BGIBMGA001353,BGIBMGA005493,Novel00111,BGIBMGA000804,BGIBMGA012153	4	BGIBMGA001147,BGIBMGA007204,BGIBMGA000025,BGIBMGA007628
GO:0005753	mitochondrial proton-transporting ATP synthase complex	cellular_component	0.025846	1	5	408	40	9990	4	BGIBMGA001353,BGIBMGA012153,BGIBMGA000804,Novel00111	1	BGIBMGA001147
GO:0016810	hydrolase activity, acting on carbon-nitrogen (but not peptide) bonds	molecular_function	0.026122	1	7	408	71	9990	4	BGIBMGA002462,BGIBMGA012994,Novel01291,BGIBMGA008038	3	BGIBMGA010573,BGIBMGA007987,BGIBMGA001595
GO:0000275	mitochondrial proton-transporting ATP synthase complex, catalytic core F(1)	cellular_component	0.026311	1	2	408	7	9990	1	Novel00111	1	BGIBMGA001147
GO:0015985	energy coupled proton transport, down electrochemical gradient	biological_process	0.02848	1	6	408	55	9990	5	Novel00111,BGIBMGA000804,BGIBMGA012153,BGIBMGA009056,BGIBMGA001353	1	BGIBMGA001147
GO:0015986	ATP synthesis coupled proton transport	biological_process	0.02848	1	6	408	55	9990	5	Novel00111,BGIBMGA000804,BGIBMGA012153,BGIBMGA001353,BGIBMGA009056	1	BGIBMGA001147
GO:0006508	proteolysis	biological_process	0.028709	1	33	408	579	9990	15	BGIBMGA008938,BGIBMGA013898,BGIBMGA005372,BGIBMGA004229,BGIBMGA009562,BGIBMGA002051,BGIBMGA005172,BGIBMGA003532,BGIBMGA002593,Novel00713,BGIBMGA003335,Novel01004,BGIBMGA012031,BGIBMGA009610,Novel01227	18	BGIBMGA012423,BGIBMGA001630,BGIBMGA009139,BGIBMGA008673,BGIBMGA011732,BGIBMGA005131,BGIBMGA012240,BGIBMGA011362,BGIBMGA013174,BGIBMGA005320,BGIBMGA007517,BGIBMGA001587,BGIBMGA003461,Novel00249,BGIBMGA013700,BGIBMGA008658,BGIBMGA010303,BGIBMGA011363
GO:1901564	organonitrogen compound metabolic process	biological_process	0.028783	1	53	408	974	9990	28	BGIBMGA000804,BGIBMGA008038,BGIBMGA009056,BGIBMGA000867,Novel00367,BGIBMGA001052,BGIBMGA003791,BGIBMGA010794,BGIBMGA001648,BGIBMGA001849,BGIBMGA010316,BGIBMGA003259,Novel01530,BGIBMGA007438,BGIBMGA014133,BGIBMGA003270,Novel00111,BGIBMGA005493,BGIBMGA010236,BGIBMGA002462,BGIBMGA008521,BGIBMGA009851,BGIBMGA009052,BGIBMGA012153,Novel01004,BGIBMGA005658,BGIBMGA001500,BGIBMGA001353	25	BGIBMGA007204,BGIBMGA006989,BGIBMGA008914,BGIBMGA001147,BGIBMGA003773,BGIBMGA003854,Novel00959,BGIBMGA001328,BGIBMGA001546,BGIBMGA010573,BGIBMGA007628,BGIBMGA007677,BGIBMGA002788,BGIBMGA004415,BGIBMGA006382,BGIBMGA000563,BGIBMGA010471,BGIBMGA007987,BGIBMGA002734,BGIBMGA002958,BGIBMGA000025,BGIBMGA006874,BGIBMGA004414,BGIBMGA003199,BGIBMGA000613
GO:0019693	ribose phosphate metabolic process	biological_process	0.029609	1	12	408	159	9990	7	BGIBMGA005493,BGIBMGA009052,BGIBMGA012153,Novel00111,BGIBMGA000804,BGIBMGA001353,BGIBMGA009056	5	BGIBMGA008914,BGIBMGA001147,BGIBMGA007628,BGIBMGA007204,BGIBMGA000025
GO:0044281	small molecule metabolic process	biological_process	0.029904	1	36	408	615	9990	20	BGIBMGA002462,BGIBMGA010236,BGIBMGA008521,BGIBMGA009851,BGIBMGA007438,BGIBMGA014133,Novel00111,BGIBMGA005493,BGIBMGA001353,BGIBMGA009052,BGIBMGA009122,BGIBMGA012153,Novel01004,BGIBMGA009056,BGIBMGA000804,BGIBMGA001849,BGIBMGA003259,Novel01530,Novel00896,BGIBMGA003791	16	BGIBMGA012948,BGIBMGA002958,BGIBMGA010471,BGIBMGA003199,BGIBMGA000613,BGIBMGA005763,BGIBMGA000025,BGIBMGA003854,BGIBMGA014227,BGIBMGA007204,BGIBMGA008914,BGIBMGA001147,BGIBMGA004415,BGIBMGA007628,BGIBMGA002788,BGIBMGA013341
GO:0009144	purine nucleoside triphosphate metabolic process	biological_process	0.030709	1	9	408	106	9990	6	BGIBMGA005493,Novel00111,BGIBMGA000804,BGIBMGA012153,BGIBMGA001353,BGIBMGA009056	3	BGIBMGA001147,BGIBMGA007204,BGIBMGA000025
GO:0009199	ribonucleoside triphosphate metabolic process	biological_process	0.030709	1	9	408	106	9990	6	Novel00111,BGIBMGA000804,BGIBMGA012153,BGIBMGA005493,BGIBMGA009056,BGIBMGA001353	3	BGIBMGA007204,BGIBMGA000025,BGIBMGA001147
GO:0009205	purine ribonucleoside triphosphate metabolic process	biological_process	0.030709	1	9	408	106	9990	6	BGIBMGA012153,Novel00111,BGIBMGA000804,BGIBMGA005493,BGIBMGA009056,BGIBMGA001353	3	BGIBMGA007204,BGIBMGA000025,BGIBMGA001147
GO:0009163	nucleoside biosynthetic process	biological_process	0.030899	1	8	408	87	9990	6	BGIBMGA009056,BGIBMGA001353,BGIBMGA012153,Novel00111,BGIBMGA000804,BGIBMGA014133	2	BGIBMGA007628,BGIBMGA001147
GO:0042455	ribonucleoside biosynthetic process	biological_process	0.030899	1	8	408	87	9990	6	BGIBMGA014133,BGIBMGA000804,Novel00111,BGIBMGA012153,BGIBMGA001353,BGIBMGA009056	2	BGIBMGA007628,BGIBMGA001147
GO:1901659	glycosyl compound biosynthetic process	biological_process	0.030899	1	8	408	87	9990	6	BGIBMGA000804,Novel00111,BGIBMGA012153,BGIBMGA014133,BGIBMGA009056,BGIBMGA001353	2	BGIBMGA001147,BGIBMGA007628
GO:0072522	purine-containing compound biosynthetic process	biological_process	0.031068	1	9	408	104	9990	7	BGIBMGA012153,Novel00111,BGIBMGA000804,BGIBMGA001353,BGIBMGA009056,Novel01530,BGIBMGA002462	2	BGIBMGA001147,BGIBMGA007628
GO:0055086	nucleobase-containing small molecule metabolic process	biological_process	0.032191	1	17	408	253	9990	11	BGIBMGA000804,Novel00111,BGIBMGA014133,BGIBMGA005493,BGIBMGA002462,BGIBMGA009056,BGIBMGA012153,BGIBMGA009052,BGIBMGA003259,Novel01530,BGIBMGA001353	6	BGIBMGA007204,BGIBMGA001147,BGIBMGA008914,BGIBMGA012948,BGIBMGA000025,BGIBMGA007628
GO:0015232	heme transporter activity	molecular_function	0.032361	1	1	408	1	9990	0		1	BGIBMGA013778
GO:0009690	cytokinin metabolic process	biological_process	0.033346	1	1	408	1	9990	0		1	BGIBMGA002734
GO:0019139	cytokinin dehydrogenase activity	molecular_function	0.033346	1	1	408	1	9990	0		1	BGIBMGA002734
GO:0034754	cellular hormone metabolic process	biological_process	0.033346	1	1	408	1	9990	0		1	BGIBMGA002734
GO:0008073	ornithine decarboxylase inhibitor activity	molecular_function	0.033389	1	1	408	1	9990	1	BGIBMGA013339	0
GO:0042979	ornithine decarboxylase regulator activity	molecular_function	0.033389	1	1	408	1	9990	1	BGIBMGA013339	0
GO:0009141	nucleoside triphosphate metabolic process	biological_process	0.033671	1	9	408	108	9990	6	BGIBMGA005493,BGIBMGA012153,Novel00111,BGIBMGA000804,BGIBMGA001353,BGIBMGA009056	3	BGIBMGA001147,BGIBMGA007204,BGIBMGA000025
GO:0008236	serine-type peptidase activity	molecular_function	0.035162	1	18	408	287	9990	8	BGIBMGA008938,BGIBMGA005172,BGIBMGA004229,BGIBMGA012031,Novel00496,BGIBMGA009610,BGIBMGA002593,Novel01227	10	BGIBMGA012423,BGIBMGA003461,BGIBMGA001630,BGIBMGA011732,BGIBMGA008673,Novel00249,BGIBMGA011362,BGIBMGA010303,BGIBMGA011363,BGIBMGA008658
GO:0017171	serine hydrolase activity	molecular_function	0.035162	1	18	408	287	9990	8	Novel01227,BGIBMGA002593,BGIBMGA009610,Novel00496,BGIBMGA012031,BGIBMGA004229,BGIBMGA005172,BGIBMGA008938	10	BGIBMGA008658,BGIBMGA011363,BGIBMGA010303,BGIBMGA011362,Novel00249,BGIBMGA008673,BGIBMGA011732,BGIBMGA001630,BGIBMGA003461,BGIBMGA012423
GO:0000087	mitotic M phase	biological_process	0.035377	1	1	408	1	9990	0		1	BGIBMGA001235
GO:0098763	mitotic cell cycle phase	biological_process	0.035377	1	1	408	1	9990	0		1	BGIBMGA001235
GO:0005839	proteasome core complex	cellular_component	0.035499	1	3	408	20	9990	3	BGIBMGA013898,BGIBMGA009562,BGIBMGA003335	0
GO:0016884	carbon-nitrogen ligase activity, with glutamine as amido-N-donor	molecular_function	0.035733	1	3	408	18	9990	1	BGIBMGA007345	2	BGIBMGA004064,BGIBMGA000662
GO:0050708	regulation of protein secretion	biological_process	0.035868	1	1	408	1	9990	1	BGIBMGA008209	0
GO:0051046	regulation of secretion	biological_process	0.035868	1	1	408	1	9990	1	BGIBMGA008209	0
GO:1903530	regulation of secretion by cell	biological_process	0.035868	1	1	408	1	9990	1	BGIBMGA008209	0
GO:1901135	carbohydrate derivative metabolic process	biological_process	0.038762	1	26	408	420	9990	13	BGIBMGA008038,BGIBMGA009056,BGIBMGA014133,BGIBMGA003270,Novel00111,BGIBMGA000804,BGIBMGA005493,BGIBMGA000254,BGIBMGA001353,BGIBMGA009052,BGIBMGA005856,BGIBMGA001052,BGIBMGA012153	13	BGIBMGA001328,BGIBMGA007987,BGIBMGA006989,BGIBMGA007204,BGIBMGA001147,BGIBMGA008914,BGIBMGA003773,BGIBMGA006874,BGIBMGA006382,BGIBMGA010573,BGIBMGA007628,BGIBMGA000025,BGIBMGA007677
GO:0009116	nucleoside metabolic process	biological_process	0.038779	1	11	408	145	9990	7	BGIBMGA009056,BGIBMGA001353,BGIBMGA012153,Novel00111,BGIBMGA000804,BGIBMGA014133,BGIBMGA005493	4	BGIBMGA000025,BGIBMGA007204,BGIBMGA007628,BGIBMGA001147
GO:1901657	glycosyl compound metabolic process	biological_process	0.038779	1	11	408	145	9990	7	BGIBMGA009056,BGIBMGA001353,BGIBMGA005493,Novel00111,BGIBMGA000804,BGIBMGA012153,BGIBMGA014133	4	BGIBMGA001147,BGIBMGA000025,BGIBMGA007204,BGIBMGA007628
GO:0003012	muscle system process	biological_process	0.039028	1	1	408	1	9990	1	BGIBMGA009900	0
GO:0006936	muscle contraction	biological_process	0.039028	1	1	408	1	9990	1	BGIBMGA009900	0
GO:0006937	regulation of muscle contraction	biological_process	0.039028	1	1	408	1	9990	1	BGIBMGA009900	0
GO:0006939	smooth muscle contraction	biological_process	0.039028	1	1	408	1	9990	1	BGIBMGA009900	0
GO:0006940	regulation of smooth muscle contraction	biological_process	0.039028	1	1	408	1	9990	1	BGIBMGA009900	0
GO:0090257	regulation of muscle system process	biological_process	0.039028	1	1	408	1	9990	1	BGIBMGA009900	0
GO:0034660	ncRNA metabolic process	biological_process	0.039448	1	15	408	209	9990	10	BGIBMGA001849,BGIBMGA006738,BGIBMGA005710,BGIBMGA003259,BGIBMGA009851,BGIBMGA013625,Novel01004,BGIBMGA014133,BGIBMGA001700,BGIBMGA003791	5	BGIBMGA011904,BGIBMGA004415,BGIBMGA012423,BGIBMGA010471,BGIBMGA012239
GO:0008855	exodeoxyribonuclease VII activity	molecular_function	0.039588	1	3	408	18	9990	0		3	BGIBMGA008882,BGIBMGA004176,BGIBMGA013700
GO:0006754	ATP biosynthetic process	biological_process	0.039916	1	6	408	60	9990	5	BGIBMGA009056,BGIBMGA001353,BGIBMGA000804,Novel00111,BGIBMGA012153	1	BGIBMGA001147
GO:0009126	purine nucleoside monophosphate metabolic process	biological_process	0.040422	1	9	408	111	9990	6	BGIBMGA001353,BGIBMGA009056,BGIBMGA005493,Novel00111,BGIBMGA000804,BGIBMGA012153	3	BGIBMGA001147,BGIBMGA007204,BGIBMGA000025
GO:0009167	purine ribonucleoside monophosphate metabolic process	biological_process	0.040422	1	9	408	111	9990	6	BGIBMGA012153,Novel00111,BGIBMGA000804,BGIBMGA005493,BGIBMGA009056,BGIBMGA001353	3	BGIBMGA007204,BGIBMGA000025,BGIBMGA001147
GO:0032040	small-subunit processome	cellular_component	0.040901	1	4	408	32	9990	2	BGIBMGA014134,BGIBMGA003305	2	BGIBMGA002624,BGIBMGA011904
GO:0019825	oxygen binding	molecular_function	0.041645	1	2	408	3	9990	1	Novel00507	1	BGIBMGA010471
GO:0005415	nucleoside:sodium symporter activity	molecular_function	0.04193	1	1	408	1	9990	0		1	BGIBMGA009781
GO:0050151	oleate hydratase activity	molecular_function	0.042586	1	1	408	1	9990	0		1	BGIBMGA013341
GO:0003937	IMP cyclohydrolase activity	molecular_function	0.042802	1	1	408	1	9990	1	BGIBMGA002462	0
GO:0004643	phosphoribosylaminoimidazolecarboxamide formyltransferase activity	molecular_function	0.042802	1	1	408	1	9990	1	BGIBMGA002462	0
GO:0015886	heme transport	biological_process	0.043155	1	2	408	8	9990	1	Novel00496	1	BGIBMGA013778
GO:0051181	cofactor transport	biological_process	0.043155	1	2	408	8	9990	1	Novel00496	1	BGIBMGA013778
GO:1901678	iron coordination entity transport	biological_process	0.043155	1	2	408	8	9990	1	Novel00496	1	BGIBMGA013778
GO:0044421	extracellular region part	cellular_component	0.04402	1	11	408	138	9990	0		11	BGIBMGA000709,BGIBMGA014227,BGIBMGA013108,BGIBMGA004415,BGIBMGA009854,BGIBMGA007314,BGIBMGA001587,BGIBMGA003690,BGIBMGA011525,BGIBMGA000612,BGIBMGA010471
GO:0048472	threonine-phosphate decarboxylase activity	molecular_function	0.044251	1	1	408	1	9990	0		1	BGIBMGA000613
GO:0009150	purine ribonucleotide metabolic process	biological_process	0.046273	1	10	408	133	9990	6	BGIBMGA001353,BGIBMGA009056,BGIBMGA005493,Novel00111,BGIBMGA000804,BGIBMGA012153	4	BGIBMGA001147,BGIBMGA007628,BGIBMGA007204,BGIBMGA000025
GO:0009507	chloroplast	cellular_component	0.046312	1	1	408	1	9990	0		1	BGIBMGA007204
GO:0009536	plastid	cellular_component	0.046312	1	1	408	1	9990	0		1	BGIBMGA007204
GO:0046422	violaxanthin de-epoxidase activity	molecular_function	0.046312	1	1	408	1	9990	0		1	BGIBMGA007204
GO:0042451	purine nucleoside biosynthetic process	biological_process	0.046606	1	7	408	78	9990	5	BGIBMGA001353,BGIBMGA009056,Novel00111,BGIBMGA000804,BGIBMGA012153	2	BGIBMGA001147,BGIBMGA007628
GO:0046129	purine ribonucleoside biosynthetic process	biological_process	0.046606	1	7	408	78	9990	5	BGIBMGA012153,Novel00111,BGIBMGA000804,BGIBMGA009056,BGIBMGA001353	2	BGIBMGA007628,BGIBMGA001147
GO:0007599	hemostasis	biological_process	0.049679	1	5	408	48	9990	0		5	BGIBMGA001587,BGIBMGA008841,BGIBMGA009854,BGIBMGA013108,BGIBMGA014227
GO:0050817	coagulation	biological_process	0.049679	1	5	408	48	9990	0		5	BGIBMGA001587,BGIBMGA014227,BGIBMGA013108,BGIBMGA009854,BGIBMGA008841
GO:0050878	regulation of body fluid levels	biological_process	0.049679	1	5	408	48	9990	0		5	BGIBMGA008841,BGIBMGA009854,BGIBMGA013108,BGIBMGA014227,BGIBMGA001587
GO:0005319	lipid transporter activity	molecular_function	0.050412	1	3	408	19	9990	0		3	BGIBMGA013342,BGIBMGA004585,BGIBMGA013341
GO:0045261	proton-transporting ATP synthase complex, catalytic core F(1)	cellular_component	0.050753	1	2	408	10	9990	1	Novel00111	1	BGIBMGA001147
GO:0044455	mitochondrial membrane part	cellular_component	0.051523	1	7	408	79	9990	5	BGIBMGA001353,Novel01203,BGIBMGA000804,Novel00111,BGIBMGA012153	2	BGIBMGA001147,BGIBMGA013828
GO:0006120	mitochondrial electron transport, NADH to ubiquinone	biological_process	0.05182	1	2	408	8	9990	0		2	BGIBMGA007204,BGIBMGA000025
GO:0030684	preribosome	cellular_component	0.05196	1	4	408	35	9990	2	BGIBMGA014134,BGIBMGA003305	2	BGIBMGA002624,BGIBMGA011904
GO:0000502	proteasome complex	cellular_component	0.052337	1	3	408	23	9990	3	BGIBMGA013898,BGIBMGA009562,BGIBMGA003335	0
GO:0004175	endopeptidase activity	molecular_function	0.052493	1	21	408	358	9990	11	BGIBMGA003335,BGIBMGA008938,Novel00713,BGIBMGA013898,Novel01004,Novel00496,BGIBMGA005172,BGIBMGA009562,BGIBMGA002593,Novel01227,BGIBMGA009610	10	BGIBMGA003461,BGIBMGA005129,BGIBMGA012423,BGIBMGA012240,BGIBMGA008673,BGIBMGA011732,BGIBMGA010303,BGIBMGA011363,BGIBMGA013174,BGIBMGA011362
GO:0005283	sodium:amino acid symporter activity	molecular_function	0.054429	1	1	408	1	9990	0		1	BGIBMGA014226
GO:0005313	L-glutamate transmembrane transporter activity	molecular_function	0.054429	1	1	408	1	9990	0		1	BGIBMGA014226
GO:0005416	cation:amino acid symporter activity	molecular_function	0.054429	1	1	408	1	9990	0		1	BGIBMGA014226
GO:0015172	acidic amino acid transmembrane transporter activity	molecular_function	0.054429	1	1	408	1	9990	0		1	BGIBMGA014226
GO:0015179	L-amino acid transmembrane transporter activity	molecular_function	0.054429	1	1	408	1	9990	0		1	BGIBMGA014226
GO:0015501	glutamate:sodium symporter activity	molecular_function	0.054429	1	1	408	1	9990	0		1	BGIBMGA014226
GO:0015800	acidic amino acid transport	biological_process	0.054429	1	1	408	1	9990	0		1	BGIBMGA014226
GO:0015807	L-amino acid transport	biological_process	0.054429	1	1	408	1	9990	0		1	BGIBMGA014226
GO:0015813	L-glutamate transport	biological_process	0.054429	1	1	408	1	9990	0		1	BGIBMGA014226
GO:0019773	proteasome core complex, alpha-subunit complex	cellular_component	0.054805	1	2	408	10	9990	2	BGIBMGA009562,BGIBMGA013898	0
GO:0009161	ribonucleoside monophosphate metabolic process	biological_process	0.055658	1	9	408	118	9990	6	BGIBMGA001353,BGIBMGA009056,BGIBMGA005493,Novel00111,BGIBMGA000804,BGIBMGA012153	3	BGIBMGA001147,BGIBMGA007204,BGIBMGA000025
GO:0022610	biological adhesion	biological_process	0.05567	1	13	408	167	9990	2	Novel00683,BGIBMGA006056	11	BGIBMGA011350,BGIBMGA007314,BGIBMGA011298,BGIBMGA004415,BGIBMGA001587,BGIBMGA013730,BGIBMGA000612,BGIBMGA011525,BGIBMGA003690,BGIBMGA011153,BGIBMGA010471
GO:0015629	actin cytoskeleton	cellular_component	0.055693	1	7	408	71	9990	0		7	BGIBMGA001031,BGIBMGA014226,BGIBMGA013700,BGIBMGA014227,BGIBMGA000612,BGIBMGA000613,BGIBMGA001587
GO:0004857	enzyme inhibitor activity	molecular_function	0.055719	1	8	408	86	9990	3	BGIBMGA013339,BGIBMGA003259,BGIBMGA004340	5	BGIBMGA012240,BGIBMGA003690,BGIBMGA005131,BGIBMGA010471,BGIBMGA005129
GO:0016597	amino acid binding	molecular_function	0.060377	1	2	408	8	9990	0		2	BGIBMGA003866,BGIBMGA004906
GO:0009123	nucleoside monophosphate metabolic process	biological_process	0.060441	1	9	408	120	9990	6	BGIBMGA001353,BGIBMGA009056,BGIBMGA005493,Novel00111,BGIBMGA000804,BGIBMGA012153	3	BGIBMGA001147,BGIBMGA007204,BGIBMGA000025
GO:0009142	nucleoside triphosphate biosynthetic process	biological_process	0.060547	1	6	408	67	9990	5	BGIBMGA012153,Novel00111,BGIBMGA000804,BGIBMGA001353,BGIBMGA009056	1	BGIBMGA001147
GO:0009145	purine nucleoside triphosphate biosynthetic process	biological_process	0.060547	1	6	408	67	9990	5	BGIBMGA001353,BGIBMGA009056,BGIBMGA012153,Novel00111,BGIBMGA000804	1	BGIBMGA001147
GO:0009201	ribonucleoside triphosphate biosynthetic process	biological_process	0.060547	1	6	408	67	9990	5	BGIBMGA012153,BGIBMGA000804,Novel00111,BGIBMGA001353,BGIBMGA009056	1	BGIBMGA001147
GO:0009206	purine ribonucleoside triphosphate biosynthetic process	biological_process	0.060547	1	6	408	67	9990	5	BGIBMGA001353,BGIBMGA009056,BGIBMGA012153,BGIBMGA000804,Novel00111	1	BGIBMGA001147
GO:0018149	peptide cross-linking	biological_process	0.06085	1	2	408	10	9990	0		2	BGIBMGA000554,BGIBMGA000662
GO:0004529	exodeoxyribonuclease activity	molecular_function	0.061325	1	3	408	22	9990	0		3	BGIBMGA008882,BGIBMGA013700,BGIBMGA004176
GO:0016895	exodeoxyribonuclease activity, producing 5'-phosphomonoesters	molecular_function	0.061325	1	3	408	22	9990	0		3	BGIBMGA008882,BGIBMGA013700,BGIBMGA004176
GO:0009259	ribonucleotide metabolic process	biological_process	0.061469	1	10	408	140	9990	6	BGIBMGA012153,BGIBMGA000804,Novel00111,BGIBMGA005493,BGIBMGA001353,BGIBMGA009056	4	BGIBMGA007628,BGIBMGA007204,BGIBMGA000025,BGIBMGA001147
GO:0006835	dicarboxylic acid transport	biological_process	0.064085	1	2	408	10	9990	0		2	BGIBMGA014226,BGIBMGA006112
GO:0004252	serine-type endopeptidase activity	molecular_function	0.065476	1	13	408	209	9990	6	Novel01227,BGIBMGA002593,BGIBMGA009610,Novel00496,BGIBMGA008938,BGIBMGA005172	7	BGIBMGA003461,BGIBMGA011363,BGIBMGA010303,BGIBMGA012423,BGIBMGA011362,BGIBMGA008673,BGIBMGA011732
GO:0034227	tRNA thio-modification	biological_process	0.06619	1	1	408	2	9990	1	BGIBMGA001700	0
GO:0072593	reactive oxygen species metabolic process	biological_process	0.066423	1	2	408	10	9990	0		2	BGIBMGA002907,BGIBMGA002938
GO:0005795	Golgi stack	cellular_component	0.067082	1	2	408	10	9990	1	Novel01046	1	Novel01577
GO:0006304	DNA modification	biological_process	0.068348	1	3	408	22	9990	3	BGIBMGA013806,BGIBMGA006738,BGIBMGA013625	0
GO:0004594	pantothenate kinase activity	molecular_function	0.068883	1	1	408	2	9990	0		1	BGIBMGA007628
GO:0031304	intrinsic component of mitochondrial inner membrane	cellular_component	0.069051	1	1	408	2	9990	0		1	BGIBMGA013828
GO:0031305	integral component of mitochondrial inner membrane	cellular_component	0.069051	1	1	408	2	9990	0		1	BGIBMGA013828
GO:0032592	integral component of mitochondrial membrane	cellular_component	0.069051	1	1	408	2	9990	0		1	BGIBMGA013828
GO:0098573	intrinsic component of mitochondrial membrane	cellular_component	0.069051	1	1	408	2	9990	0		1	BGIBMGA013828
GO:0030145	manganese ion binding	molecular_function	0.069185	1	2	408	11	9990	2	BGIBMGA008521,BGIBMGA001773	0
GO:0004536	deoxyribonuclease activity	molecular_function	0.069236	1	4	408	38	9990	1	BGIBMGA013806	3	BGIBMGA013700,BGIBMGA004176,BGIBMGA008882
GO:0004325	ferrochelatase activity	molecular_function	0.069255	1	1	408	2	9990	1	BGIBMGA001648	0
GO:0009451	RNA modification	biological_process	0.070288	1	5	408	56	9990	5	BGIBMGA014133,BGIBMGA001700,BGIBMGA006738,BGIBMGA006056,BGIBMGA013625	0
GO:0031167	rRNA methylation	biological_process	0.070856	1	2	408	11	9990	2	BGIBMGA006738,BGIBMGA013625	0
GO:0051184	cofactor transporter activity	molecular_function	0.072351	1	1	408	2	9990	0		1	BGIBMGA013778
GO:0019089	transmission of virus	biological_process	0.07318	1	1	408	2	9990	0		1	BGIBMGA006623
GO:0044007	dissemination or transmission of symbiont from host	biological_process	0.07318	1	1	408	2	9990	0		1	BGIBMGA006623
GO:0051821	dissemination or transmission of organism from other organism involved in symbiotic interaction	biological_process	0.07318	1	1	408	2	9990	0		1	BGIBMGA006623
GO:0004334	fumarylacetoacetase activity	molecular_function	0.073699	1	1	408	2	9990	1	BGIBMGA007438	0
GO:0016822	hydrolase activity, acting on acid carbon-carbon bonds	molecular_function	0.073699	1	1	408	2	9990	1	BGIBMGA007438	0
GO:0016823	hydrolase activity, acting on acid carbon-carbon bonds, in ketonic substances	molecular_function	0.073699	1	1	408	2	9990	1	BGIBMGA007438	0
GO:0004601	peroxidase activity	molecular_function	0.073829	1	4	408	35	9990	0		4	BGIBMGA013945,BGIBMGA014559,BGIBMGA007042,BGIBMGA005478
GO:0019866	organelle inner membrane	cellular_component	0.07473	1	8	408	95	9990	4	BGIBMGA012153,Novel00111,BGIBMGA000804,BGIBMGA001353	4	BGIBMGA001147,BGIBMGA007204,BGIBMGA013828,BGIBMGA013376
GO:0008137	NADH dehydrogenase (ubiquinone) activity	molecular_function	0.077114	1	3	408	23	9990	1	BGIBMGA009987	2	BGIBMGA000025,BGIBMGA007204
GO:0050136	NADH dehydrogenase (quinone) activity	molecular_function	0.077114	1	3	408	23	9990	1	BGIBMGA009987	2	BGIBMGA007204,BGIBMGA000025
GO:0008289	lipid binding	molecular_function	0.07749	1	7	408	84	9990	5	BGIBMGA008712,BGIBMGA012417,BGIBMGA009900,BGIBMGA013361,Novel01038	2	BGIBMGA014126,BGIBMGA013108
GO:0005739	mitochondrion	cellular_component	0.077516	1	13	408	184	9990	8	BGIBMGA009987,BGIBMGA001353,BGIBMGA003259,Novel01203,BGIBMGA009841,BGIBMGA012153,Novel00111,BGIBMGA000804	5	BGIBMGA013828,BGIBMGA013700,BGIBMGA007204,BGIBMGA001147,BGIBMGA010471
GO:0007155	cell adhesion	biological_process	0.077576	1	12	408	159	9990	2	BGIBMGA006056,Novel00683	10	BGIBMGA010471,BGIBMGA011153,BGIBMGA000612,BGIBMGA011525,BGIBMGA003690,BGIBMGA013730,BGIBMGA001587,BGIBMGA007314,BGIBMGA011350,BGIBMGA004415
GO:0000015	phosphopyruvate hydratase complex	cellular_component	0.077703	1	1	408	2	9990	1	BGIBMGA005493	0
GO:0004634	phosphopyruvate hydratase activity	molecular_function	0.077703	1	1	408	2	9990	1	BGIBMGA005493	0
GO:0008745	N-acetylmuramoyl-L-alanine amidase activity	molecular_function	0.078104	1	2	408	13	9990	1	BGIBMGA008038	1	BGIBMGA007987
GO:0006418	tRNA aminoacylation for protein translation	biological_process	0.078612	1	7	408	79	9990	5	Novel01004,BGIBMGA001849,BGIBMGA003259,BGIBMGA009851,BGIBMGA003791	2	BGIBMGA004415,BGIBMGA010471
GO:0016868	intramolecular transferase activity, phosphotransferases	molecular_function	0.079068	1	2	408	12	9990	1	BGIBMGA007425	1	BGIBMGA003647
GO:0051239	regulation of multicellular organismal process	biological_process	0.079822	1	3	408	22	9990	1	BGIBMGA009900	2	BGIBMGA003690,BGIBMGA001587
GO:0008918	lipopolysaccharide 3-alpha-galactosyltransferase activity	molecular_function	0.080247	1	1	408	2	9990	1	BGIBMGA000254	0
GO:0035250	UDP-galactosyltransferase activity	molecular_function	0.080247	1	1	408	2	9990	1	BGIBMGA000254	0
GO:0006566	threonine metabolic process	biological_process	0.08129	1	1	408	2	9990	0		1	BGIBMGA003854
GO:0009088	threonine biosynthetic process	biological_process	0.08129	1	1	408	2	9990	0		1	BGIBMGA003854
GO:0009127	purine nucleoside monophosphate biosynthetic process	biological_process	0.081483	1	6	408	72	9990	5	BGIBMGA000804,Novel00111,BGIBMGA012153,BGIBMGA009056,BGIBMGA001353	1	BGIBMGA001147
GO:0009168	purine ribonucleoside monophosphate biosynthetic process	biological_process	0.081483	1	6	408	72	9990	5	BGIBMGA012153,Novel00111,BGIBMGA000804,BGIBMGA001353,BGIBMGA009056	1	BGIBMGA001147
GO:0009611	response to wounding	biological_process	0.081578	1	5	408	56	9990	0		5	BGIBMGA001587,BGIBMGA013108,BGIBMGA014227,BGIBMGA008841,BGIBMGA009854
GO:0042060	wound healing	biological_process	0.081578	1	5	408	56	9990	0		5	BGIBMGA009854,BGIBMGA008841,BGIBMGA013108,BGIBMGA014227,BGIBMGA001587
GO:0006399	tRNA metabolic process	biological_process	0.083074	1	12	408	173	9990	8	BGIBMGA001700,BGIBMGA014133,Novel01004,BGIBMGA003791,BGIBMGA005710,BGIBMGA001849,BGIBMGA009851,BGIBMGA003259	4	BGIBMGA012239,BGIBMGA010471,BGIBMGA004415,BGIBMGA012423
GO:0003954	NADH dehydrogenase activity	molecular_function	0.083123	1	3	408	24	9990	1	BGIBMGA009987	2	BGIBMGA007204,BGIBMGA000025
GO:0045259	proton-transporting ATP synthase complex	cellular_component	0.084218	1	5	408	55	9990	4	BGIBMGA001353,BGIBMGA000804,Novel00111,BGIBMGA012153	1	BGIBMGA001147
GO:0019829	cation-transporting ATPase activity	molecular_function	0.084344	1	3	408	25	9990	2	Novel00111,BGIBMGA013884	1	BGIBMGA001147
GO:0042625	ATPase activity, coupled to transmembrane movement of ions	molecular_function	0.084344	1	3	408	25	9990	2	Novel00111,BGIBMGA013884	1	BGIBMGA001147
GO:0016798	hydrolase activity, acting on glycosyl bonds	molecular_function	0.084599	1	12	408	182	9990	6	BGIBMGA011609,BGIBMGA006777,BGIBMGA004438,BGIBMGA014191,Novel00526,Novel00597	6	BGIBMGA006874,BGIBMGA010812,BGIBMGA014178,BGIBMGA008064,BGIBMGA006989,BGIBMGA000648
GO:0017004	cytochrome complex assembly	biological_process	0.087899	1	2	408	12	9990	1	Novel00496	1	BGIBMGA013778
GO:0000990	transcription factor activity, core RNA polymerase binding	molecular_function	0.088238	1	3	408	26	9990	3	Novel01088,BGIBMGA009900,BGIBMGA006643	0
GO:0000996	core DNA-dependent RNA polymerase binding promoter specificity activity	molecular_function	0.088238	1	3	408	26	9990	3	Novel01088,BGIBMGA009900,BGIBMGA006643	0
GO:0016987	sigma factor activity	molecular_function	0.088238	1	3	408	26	9990	3	BGIBMGA006643,BGIBMGA009900,Novel01088	0
GO:0002250	adaptive immune response	biological_process	0.088437	1	1	408	2	9990	1	Novel01038	0
GO:0002437	inflammatory response to antigenic stimulus	biological_process	0.088437	1	1	408	2	9990	1	Novel01038	0
GO:0002438	acute inflammatory response to antigenic stimulus	biological_process	0.088437	1	1	408	2	9990	1	Novel01038	0
GO:0002449	lymphocyte mediated immunity	biological_process	0.088437	1	1	408	2	9990	1	Novel01038	0
GO:0002460	adaptive immune response based on somatic recombination of immune receptors built from immunoglobulin superfamily domains	biological_process	0.088437	1	1	408	2	9990	1	Novel01038	0
GO:0002524	hypersensitivity	biological_process	0.088437	1	1	408	2	9990	1	Novel01038	0
GO:0016064	immunoglobulin mediated immune response	biological_process	0.088437	1	1	408	2	9990	1	Novel01038	0
GO:0016068	type I hypersensitivity	biological_process	0.088437	1	1	408	2	9990	1	Novel01038	0
GO:0019724	B cell mediated immunity	biological_process	0.088437	1	1	408	2	9990	1	Novel01038	0
GO:0009152	purine ribonucleotide biosynthetic process	biological_process	0.088519	1	7	408	93	9990	5	BGIBMGA001353,BGIBMGA009056,BGIBMGA012153,BGIBMGA000804,Novel00111	2	BGIBMGA001147,BGIBMGA007628
GO:0071941	nitrogen cycle metabolic process	biological_process	0.089125	1	2	408	12	9990	2	BGIBMGA008521,BGIBMGA009851	0
GO:0005802	trans-Golgi network	cellular_component	0.091065	1	1	408	2	9990	0		1	BGIBMGA011628
GO:0006892	post-Golgi vesicle-mediated transport	biological_process	0.091065	1	1	408	2	9990	0		1	BGIBMGA011628
GO:0006893	Golgi to plasma membrane transport	biological_process	0.091065	1	1	408	2	9990	0		1	BGIBMGA011628
GO:0007009	plasma membrane organization	biological_process	0.091065	1	1	408	2	9990	0		1	BGIBMGA011628
GO:0032386	regulation of intracellular transport	biological_process	0.091065	1	1	408	2	9990	0		1	BGIBMGA011628
GO:0032388	positive regulation of intracellular transport	biological_process	0.091065	1	1	408	2	9990	0		1	BGIBMGA011628
GO:0033157	regulation of intracellular protein transport	biological_process	0.091065	1	1	408	2	9990	0		1	BGIBMGA011628
GO:0042996	regulation of Golgi to plasma membrane protein transport	biological_process	0.091065	1	1	408	2	9990	0		1	BGIBMGA011628
GO:0042998	positive regulation of Golgi to plasma membrane protein transport	biological_process	0.091065	1	1	408	2	9990	0		1	BGIBMGA011628
GO:0043001	Golgi to plasma membrane protein transport	biological_process	0.091065	1	1	408	2	9990	0		1	BGIBMGA011628
GO:0051050	positive regulation of transport	biological_process	0.091065	1	1	408	2	9990	0		1	BGIBMGA011628
GO:0051222	positive regulation of protein transport	biological_process	0.091065	1	1	408	2	9990	0		1	BGIBMGA011628
GO:0071253	connexin binding	molecular_function	0.091065	1	1	408	2	9990	0		1	BGIBMGA011628
GO:0072659	protein localization to plasma membrane	biological_process	0.091065	1	1	408	2	9990	0		1	BGIBMGA011628
GO:0090002	establishment of protein localization to plasma membrane	biological_process	0.091065	1	1	408	2	9990	0		1	BGIBMGA011628
GO:0090003	regulation of establishment of protein localization to plasma membrane	biological_process	0.091065	1	1	408	2	9990	0		1	BGIBMGA011628
GO:0090004	positive regulation of establishment of protein localization to plasma membrane	biological_process	0.091065	1	1	408	2	9990	0		1	BGIBMGA011628
GO:0090316	positive regulation of intracellular protein transport	biological_process	0.091065	1	1	408	2	9990	0		1	BGIBMGA011628
GO:1903076	regulation of protein localization to plasma membrane	biological_process	0.091065	1	1	408	2	9990	0		1	BGIBMGA011628
GO:1903078	positive regulation of protein localization to plasma membrane	biological_process	0.091065	1	1	408	2	9990	0		1	BGIBMGA011628
GO:1903649	regulation of cytoplasmic transport	biological_process	0.091065	1	1	408	2	9990	0		1	BGIBMGA011628
GO:1903651	positive regulation of cytoplasmic transport	biological_process	0.091065	1	1	408	2	9990	0		1	BGIBMGA011628
GO:1903729	regulation of plasma membrane organization	biological_process	0.091065	1	1	408	2	9990	0		1	BGIBMGA011628
GO:1903827	regulation of cellular protein localization	biological_process	0.091065	1	1	408	2	9990	0		1	BGIBMGA011628
GO:1903829	positive regulation of cellular protein localization	biological_process	0.091065	1	1	408	2	9990	0		1	BGIBMGA011628
GO:1904375	regulation of protein localization to cell periphery	biological_process	0.091065	1	1	408	2	9990	0		1	BGIBMGA011628
GO:1904377	positive regulation of protein localization to cell periphery	biological_process	0.091065	1	1	408	2	9990	0		1	BGIBMGA011628
GO:1990778	protein localization to cell periphery	biological_process	0.091065	1	1	408	2	9990	0		1	BGIBMGA011628
GO:0004812	aminoacyl-tRNA ligase activity	molecular_function	0.091583	1	7	408	81	9990	5	BGIBMGA003259,BGIBMGA009851,BGIBMGA003791,Novel01004,BGIBMGA001849	2	BGIBMGA010471,BGIBMGA004415
GO:0019637	organophosphate metabolic process	biological_process	0.092149	1	18	408	310	9990	11	BGIBMGA001353,BGIBMGA003259,Novel01530,BGIBMGA009052,BGIBMGA012153,BGIBMGA004438,BGIBMGA009056,BGIBMGA002462,BGIBMGA005493,Novel00111,BGIBMGA000804	7	BGIBMGA007628,BGIBMGA000025,BGIBMGA012948,BGIBMGA001147,BGIBMGA008914,BGIBMGA000563,BGIBMGA007204
GO:0098798	mitochondrial protein complex	cellular_component	0.095518	1	6	408	73	9990	5	BGIBMGA000804,Novel00111,BGIBMGA012153,Novel01203,BGIBMGA001353	1	BGIBMGA001147
GO:0016709	oxidoreductase activity, acting on paired donors, with incorporation or reduction of molecular oxygen, NAD(P)H as one donor, and incorporation of one atom of oxygen	molecular_function	0.096033	1	2	408	11	9990	0		2	BGIBMGA005015,BGIBMGA002938
GO:0008152	metabolic process	biological_process	0.096333	1	217	408	4933	9990	105	BGIBMGA009122,BGIBMGA008095,BGIBMGA000254,BGIBMGA000262,BGIBMGA010337,BGIBMGA007919,Novel00111,Novel01088,BGIBMGA007438,BGIBMGA008521,BGIBMGA009874,BGIBMGA014516,BGIBMGA014194,BGIBMGA014134,Novel00896,BGIBMGA001700,Novel01448,BGIBMGA010794,BGIBMGA006914,BGIBMGA004229,BGIBMGA001849,Novel01530,BGIBMGA004859,BGIBMGA000804,BGIBMGA004249,BGIBMGA005460,BGIBMGA013806,Novel01004,BGIBMGA012031,Novel01227,…	112	BGIBMGA005478,BGIBMGA001235,BGIBMGA000332,Novel00649,BGIBMGA011904,BGIBMGA008658,BGIBMGA000554,BGIBMGA003199,BGIBMGA003690,BGIBMGA000648,BGIBMGA003866,BGIBMGA012948,BGIBMGA002958,BGIBMGA001595,BGIBMGA007888,BGIBMGA010461,BGIBMGA005131,BGIBMGA002412,BGIBMGA001167,BGIBMGA003709,BGIBMGA013174,BGIBMGA011362,BGIBMGA006382,BGIBMGA009872,BGIBMGA011628,BGIBMGA003773,BGIBMGA013812,BGIBMGA000772,BGIBMGA001…
GO:0006950	response to stress	biological_process	0.097991	1	26	408	456	9990	9	BGIBMGA010794,BGIBMGA001648,BGIBMGA008663,Novel01672,BGIBMGA013806,Novel01038,Novel00384,BGIBMGA001684,BGIBMGA004227	17	BGIBMGA005478,Novel00199,BGIBMGA012372,BGIBMGA005131,BGIBMGA013108,BGIBMGA009854,BGIBMGA013342,BGIBMGA007905,BGIBMGA014559,BGIBMGA003690,BGIBMGA012027,BGIBMGA007042,BGIBMGA014227,BGIBMGA007314,BGIBMGA008841,BGIBMGA008882,BGIBMGA001587
GO:0007157	heterophilic cell-cell adhesion via plasma membrane cell adhesion molecules	biological_process	0.098013	1	1	408	3	9990	1	Novel00683	0
GO:0050793	regulation of developmental process	biological_process	0.098777	1	3	408	24	9990	0		3	BGIBMGA003690,BGIBMGA009503,BGIBMGA001587
GO:0016209	antioxidant activity	molecular_function	0.10038	1	5	408	58	9990	1	BGIBMGA008120	4	BGIBMGA013945,BGIBMGA014559,BGIBMGA007042,BGIBMGA005478
GO:0005743	mitochondrial inner membrane	cellular_component	0.10083	1	7	408	87	9990	4	BGIBMGA001353,BGIBMGA012153,Novel00111,BGIBMGA000804	3	BGIBMGA001147,BGIBMGA013828,BGIBMGA007204
GO:0006955	immune response	biological_process	0.10092	1	4	408	39	9990	2	Novel01038,BGIBMGA007966	2	BGIBMGA000772,BGIBMGA008841
GO:0006959	humoral immune response	biological_process	0.10233	1	1	408	3	9990	0		1	BGIBMGA008841
GO:0042381	hemolymph coagulation	biological_process	0.10233	1	1	408	3	9990	0		1	BGIBMGA008841
GO:0016814	hydrolase activity, acting on carbon-nitrogen (but not peptide) bonds, in cyclic amidines	molecular_function	0.10456	1	2	408	14	9990	2	Novel01291,BGIBMGA002462	0
GO:0006979	response to oxidative stress	biological_process	0.10662	1	3	408	25	9990	0		3	BGIBMGA005478,BGIBMGA007042,BGIBMGA014559
GO:0098800	inner mitochondrial membrane protein complex	cellular_component	0.10732	1	5	408	61	9990	4	BGIBMGA001353,BGIBMGA000804,Novel00111,BGIBMGA012153	1	BGIBMGA001147
GO:0009165	nucleotide biosynthetic process	biological_process	0.10753	1	9	408	136	9990	7	Novel00111,BGIBMGA000804,BGIBMGA012153,BGIBMGA002462,BGIBMGA001353,Novel01530,BGIBMGA009056	2	BGIBMGA007628,BGIBMGA001147
GO:0043038	amino acid activation	biological_process	0.10865	1	7	408	87	9990	5	BGIBMGA003259,BGIBMGA009851,BGIBMGA003791,Novel01004,BGIBMGA001849	2	BGIBMGA010471,BGIBMGA004415
GO:0043039	tRNA aminoacylation	biological_process	0.10865	1	7	408	87	9990	5	BGIBMGA003259,BGIBMGA003791,BGIBMGA009851,Novel01004,BGIBMGA001849	2	BGIBMGA010471,BGIBMGA004415
GO:0032266	phosphatidylinositol-3-phosphate binding	molecular_function	0.1091	1	1	408	3	9990	1	BGIBMGA008712	0
GO:1901981	phosphatidylinositol phosphate binding	molecular_function	0.1091	1	1	408	3	9990	1	BGIBMGA008712	0
GO:0016337	single organismal cell-cell adhesion	biological_process	0.1103	1	1	408	3	9990	1	BGIBMGA006056	0
GO:0098602	single organism cell adhesion	biological_process	0.1103	1	1	408	3	9990	1	BGIBMGA006056	0
GO:0016887	ATPase activity	molecular_function	0.11099	1	20	408	317	9990	8	BGIBMGA013884,BGIBMGA010794,BGIBMGA009910,BGIBMGA008997,BGIBMGA013898,BGIBMGA009056,BGIBMGA006526,Novel00111	12	BGIBMGA004616,BGIBMGA007738,BGIBMGA005094,BGIBMGA005202,BGIBMGA001336,BGIBMGA009572,BGIBMGA001546,BGIBMGA007314,BGIBMGA001147,BGIBMGA008914,BGIBMGA009503,BGIBMGA003690
GO:0016684	oxidoreductase activity, acting on peroxide as acceptor	molecular_function	0.1114	1	4	408	42	9990	0		4	BGIBMGA005478,BGIBMGA014559,BGIBMGA007042,BGIBMGA013945
GO:0031406	carboxylic acid binding	molecular_function	0.11173	1	2	408	12	9990	0		2	BGIBMGA003866,BGIBMGA004906
GO:0043177	organic acid binding	molecular_function	0.11173	1	2	408	12	9990	0		2	BGIBMGA004906,BGIBMGA003866
GO:0004553	hydrolase activity, hydrolyzing O-glycosyl compounds	molecular_function	0.11226	1	11	408	172	9990	5	BGIBMGA011609,BGIBMGA006777,BGIBMGA004438,BGIBMGA014191,Novel00597	6	BGIBMGA006874,BGIBMGA010812,BGIBMGA014178,BGIBMGA008064,BGIBMGA006989,BGIBMGA000648
GO:0030570	pectate lyase activity	molecular_function	0.11239	1	1	408	2	9990	0		1	BGIBMGA009970
GO:0009156	ribonucleoside monophosphate biosynthetic process	biological_process	0.11348	1	6	408	79	9990	5	BGIBMGA001353,BGIBMGA009056,BGIBMGA000804,Novel00111,BGIBMGA012153	1	BGIBMGA001147
GO:0043623	cellular protein complex assembly	biological_process	0.11422	1	8	408	110	9990	2	Novel00496,BGIBMGA005014	6	BGIBMGA010471,BGIBMGA013108,BGIBMGA014227,BGIBMGA009854,BGIBMGA013778,BGIBMGA001587
GO:0019238	cyclohydrolase activity	molecular_function	0.11426	1	1	408	3	9990	1	BGIBMGA002462	0
GO:0005577	fibrinogen complex	cellular_component	0.11452	1	4	408	44	9990	0		4	BGIBMGA009854,BGIBMGA014227,BGIBMGA013108,BGIBMGA001587
GO:0030168	platelet activation	biological_process	0.11452	1	4	408	44	9990	0		4	BGIBMGA001587,BGIBMGA009854,BGIBMGA013108,BGIBMGA014227
GO:0065003	macromolecular complex assembly	biological_process	0.11483	1	11	408	169	9990	4	BGIBMGA005014,Novel00496,BGIBMGA003305,BGIBMGA008521	7	BGIBMGA013700,BGIBMGA010471,BGIBMGA013778,BGIBMGA009854,BGIBMGA013108,BGIBMGA014227,BGIBMGA001587
GO:0036442	hydrogen-exporting ATPase activity	molecular_function	0.11511	1	2	408	14	9990	1	Novel00111	1	BGIBMGA001147
GO:0046961	proton-transporting ATPase activity, rotational mechanism	molecular_function	0.11511	1	2	408	14	9990	1	Novel00111	1	BGIBMGA001147
GO:0071822	protein complex subunit organization	biological_process	0.11534	1	11	408	169	9990	3	BGIBMGA005014,Novel00496,BGIBMGA008521	8	BGIBMGA010471,BGIBMGA013700,BGIBMGA001587,BGIBMGA014227,BGIBMGA013108,BGIBMGA003854,BGIBMGA013778,BGIBMGA009854
GO:0004019	adenylosuccinate synthase activity	molecular_function	0.11578	1	1	408	3	9990	1	Novel01530	0
GO:0003824	catalytic activity	molecular_function	0.11688	1	196	408	4401	9990	94	BGIBMGA004438,BGIBMGA006972,BGIBMGA008038,BGIBMGA007425,BGIBMGA013625,BGIBMGA005972,BGIBMGA013070,BGIBMGA003791,Novel00789,Novel01037,BGIBMGA009910,BGIBMGA005830,BGIBMGA002051,BGIBMGA009851,Novel01515,Novel00641,BGIBMGA000277,BGIBMGA010236,BGIBMGA014191,BGIBMGA006777,Novel01348,Novel01291,BGIBMGA009052,BGIBMGA006013,BGIBMGA011725,BGIBMGA008120,BGIBMGA008938,BGIBMGA012994,BGIBMGA010679,BGIBMGA0082…	102	BGIBMGA012423,BGIBMGA001546,BGIBMGA014227,BGIBMGA013740,BGIBMGA006655,BGIBMGA007204,BGIBMGA003720,BGIBMGA010812,BGIBMGA004176,BGIBMGA012372,BGIBMGA009970,BGIBMGA011610,BGIBMGA009139,BGIBMGA007628,BGIBMGA007987,BGIBMGA002734,BGIBMGA003461,BGIBMGA007963,BGIBMGA012780,BGIBMGA000613,Novel00249,BGIBMGA003364,BGIBMGA003647,BGIBMGA006745,BGIBMGA005015,BGIBMGA005129,BGIBMGA001147,BGIBMGA014559,BGIBMGA007…
GO:0015743	malate transport	biological_process	0.11746	1	1	408	3	9990	0		1	BGIBMGA006112
GO:0009260	ribonucleotide biosynthetic process	biological_process	0.11791	1	7	408	100	9990	5	Novel00111,BGIBMGA000804,BGIBMGA012153,BGIBMGA009056,BGIBMGA001353	2	BGIBMGA007628,BGIBMGA001147
GO:0046390	ribose phosphate biosynthetic process	biological_process	0.11791	1	7	408	100	9990	5	BGIBMGA000804,Novel00111,BGIBMGA012153,BGIBMGA009056,BGIBMGA001353	2	BGIBMGA007628,BGIBMGA001147
GO:0000726	non-recombinational repair	biological_process	0.11931	1	1	408	3	9990	0		1	BGIBMGA007314
GO:0006303	double-strand break repair via nonhomologous end joining	biological_process	0.11931	1	1	408	3	9990	0		1	BGIBMGA007314
GO:0002526	acute inflammatory response	biological_process	0.11939	1	1	408	3	9990	1	Novel01038	0
GO:0006520	cellular amino acid metabolic process	biological_process	0.11979	1	14	408	232	9990	8	BGIBMGA009851,BGIBMGA003259,BGIBMGA001849,BGIBMGA010236,BGIBMGA003791,BGIBMGA007438,BGIBMGA009052,Novel01004	6	BGIBMGA003199,BGIBMGA002958,BGIBMGA003854,BGIBMGA004415,BGIBMGA010471,BGIBMGA002788
GO:0016875	ligase activity, forming carbon-oxygen bonds	molecular_function	0.12003	1	7	408	88	9990	5	BGIBMGA001849,Novel01004,BGIBMGA009851,BGIBMGA003791,BGIBMGA003259	2	BGIBMGA004415,BGIBMGA010471
GO:0016876	ligase activity, forming aminoacyl-tRNA and related compounds	molecular_function	0.12003	1	7	408	88	9990	5	BGIBMGA001849,Novel01004,BGIBMGA003791,BGIBMGA009851,BGIBMGA003259	2	BGIBMGA004415,BGIBMGA010471
GO:0030908	protein splicing	biological_process	0.12088	1	1	408	3	9990	0		1	BGIBMGA013700
GO:0006305	DNA alkylation	biological_process	0.12211	1	2	408	14	9990	2	BGIBMGA013625,BGIBMGA006738	0
GO:0006306	DNA methylation	biological_process	0.12211	1	2	408	14	9990	2	BGIBMGA013625,BGIBMGA006738	0
GO:0044728	DNA methylation or demethylation	biological_process	0.12211	1	2	408	14	9990	2	BGIBMGA006738,BGIBMGA013625	0
GO:0007596	blood coagulation	biological_process	0.12224	1	4	408	45	9990	0		4	BGIBMGA001587,BGIBMGA009854,BGIBMGA013108,BGIBMGA014227
GO:0002443	leukocyte mediated immunity	biological_process	0.12306	1	1	408	3	9990	1	Novel01038	0
GO:0009124	nucleoside monophosphate biosynthetic process	biological_process	0.12329	1	6	408	81	9990	5	BGIBMGA001353,BGIBMGA009056,BGIBMGA012153,Novel00111,BGIBMGA000804	1	BGIBMGA001147
GO:0034622	cellular macromolecular complex assembly	biological_process	0.12373	1	9	408	133	9990	3	BGIBMGA003305,Novel00496,BGIBMGA005014	6	BGIBMGA001587,BGIBMGA013778,BGIBMGA009854,BGIBMGA013108,BGIBMGA014227,BGIBMGA010471
GO:0000808	origin recognition complex	cellular_component	0.12388	1	2	408	13	9990	2	BGIBMGA006056,BGIBMGA012496	0
GO:0016533	cyclin-dependent protein kinase 5 holoenzyme complex	cellular_component	0.12507	1	1	408	3	9990	0		1	BGIBMGA005478
GO:0016534	cyclin-dependent protein kinase 5 activator activity	molecular_function	0.12507	1	1	408	3	9990	0		1	BGIBMGA005478
GO:0019209	kinase activator activity	molecular_function	0.12507	1	1	408	3	9990	0		1	BGIBMGA005478
GO:0030295	protein kinase activator activity	molecular_function	0.12507	1	1	408	3	9990	0		1	BGIBMGA005478
GO:0043539	protein serine/threonine kinase activator activity	molecular_function	0.12507	1	1	408	3	9990	0		1	BGIBMGA005478
GO:0050660	flavin adenine dinucleotide binding	molecular_function	0.12734	1	7	408	99	9990	2	BGIBMGA005710,BGIBMGA014539	5	BGIBMGA005015,BGIBMGA010461,BGIBMGA002734,BGIBMGA012239,BGIBMGA012423
GO:0001775	cell activation	biological_process	0.12781	1	4	408	46	9990	0		4	BGIBMGA009854,BGIBMGA014227,BGIBMGA013108,BGIBMGA001587
GO:0000279	M phase	biological_process	0.12849	1	1	408	3	9990	0		1	BGIBMGA001235
GO:0022403	cell cycle phase	biological_process	0.12849	1	1	408	3	9990	0		1	BGIBMGA001235
GO:0044848	biological phase	biological_process	0.12849	1	1	408	3	9990	0		1	BGIBMGA001235
GO:0042546	cell wall biogenesis	biological_process	0.12902	1	1	408	4	9990	1	BGIBMGA000277	0
GO:0044038	cell wall macromolecule biosynthetic process	biological_process	0.12902	1	1	408	4	9990	1	BGIBMGA000277	0
GO:0070589	cellular component macromolecule biosynthetic process	biological_process	0.12902	1	1	408	4	9990	1	BGIBMGA000277	0
GO:0006302	double-strand break repair	biological_process	0.13027	1	2	408	13	9990	1	BGIBMGA001648	1	BGIBMGA007314
GO:0010181	FMN binding	molecular_function	0.13029	1	2	408	13	9990	1	BGIBMGA006526	1	BGIBMGA002938
GO:0006461	protein complex assembly	biological_process	0.13091	1	10	408	153	9990	3	BGIBMGA005014,Novel00496,BGIBMGA008521	7	BGIBMGA010471,BGIBMGA013700,BGIBMGA001587,BGIBMGA013778,BGIBMGA009854,BGIBMGA014227,BGIBMGA013108
GO:0070271	protein complex biogenesis	biological_process	0.13091	1	10	408	153	9990	3	BGIBMGA008521,BGIBMGA005014,Novel00496	7	BGIBMGA001587,BGIBMGA013778,BGIBMGA009854,BGIBMGA013108,BGIBMGA014227,BGIBMGA010471,BGIBMGA013700
GO:0042545	cell wall modification	biological_process	0.13131	1	1	408	2	9990	0		1	BGIBMGA001546
GO:0039694	viral RNA genome replication	biological_process	0.13178	1	1	408	3	9990	0		1	BGIBMGA011363
GO:0039703	RNA replication	biological_process	0.13178	1	1	408	3	9990	0		1	BGIBMGA011363
GO:0060627	regulation of vesicle-mediated transport	biological_process	0.13192	1	1	408	3	9990	0		1	BGIBMGA011628
GO:0004832	valine-tRNA ligase activity	molecular_function	0.1328	1	1	408	3	9990	1	BGIBMGA009851	0
GO:0006438	valyl-tRNA aminoacylation	biological_process	0.1328	1	1	408	3	9990	1	BGIBMGA009851	0
GO:0005605	basal lamina	cellular_component	0.1338	1	2	408	13	9990	0		2	BGIBMGA001587,BGIBMGA003690
GO:0005606	laminin-1 complex	cellular_component	0.1338	1	2	408	13	9990	0		2	BGIBMGA001587,BGIBMGA003690
GO:0016477	cell migration	biological_process	0.1338	1	2	408	13	9990	0		2	BGIBMGA001587,BGIBMGA003690
GO:0030155	regulation of cell adhesion	biological_process	0.1338	1	2	408	13	9990	0		2	BGIBMGA003690,BGIBMGA001587
GO:0030334	regulation of cell migration	biological_process	0.1338	1	2	408	13	9990	0		2	BGIBMGA001587,BGIBMGA003690
GO:0040012	regulation of locomotion	biological_process	0.1338	1	2	408	13	9990	0		2	BGIBMGA001587,BGIBMGA003690
GO:0043256	laminin complex	cellular_component	0.1338	1	2	408	13	9990	0		2	BGIBMGA003690,BGIBMGA001587
GO:0045995	regulation of embryonic development	biological_process	0.1338	1	2	408	13	9990	0		2	BGIBMGA003690,BGIBMGA001587
GO:0051270	regulation of cellular component movement	biological_process	0.1338	1	2	408	13	9990	0		2	BGIBMGA001587,BGIBMGA003690
GO:2000145	regulation of cell motility	biological_process	0.1338	1	2	408	13	9990	0		2	BGIBMGA003690,BGIBMGA001587
GO:0006082	organic acid metabolic process	biological_process	0.13602	1	19	408	334	9990	10	BGIBMGA009052,Novel01004,BGIBMGA009122,BGIBMGA003791,BGIBMGA001849,BGIBMGA003259,BGIBMGA007438,BGIBMGA005493,BGIBMGA010236,BGIBMGA009851	9	BGIBMGA005763,BGIBMGA002788,BGIBMGA013341,BGIBMGA004415,BGIBMGA003199,BGIBMGA010471,BGIBMGA014227,BGIBMGA003854,BGIBMGA002958
GO:0019752	carboxylic acid metabolic process	biological_process	0.13602	1	19	408	334	9990	10	BGIBMGA007438,BGIBMGA005493,BGIBMGA010236,BGIBMGA009851,Novel01004,BGIBMGA009122,BGIBMGA009052,BGIBMGA003791,BGIBMGA001849,BGIBMGA003259	9	BGIBMGA010471,BGIBMGA014227,BGIBMGA003854,BGIBMGA002958,BGIBMGA005763,BGIBMGA002788,BGIBMGA013341,BGIBMGA004415,BGIBMGA003199
GO:0043436	oxoacid metabolic process	biological_process	0.13602	1	19	408	334	9990	10	BGIBMGA010236,BGIBMGA009851,BGIBMGA007438,BGIBMGA005493,BGIBMGA001849,BGIBMGA003259,BGIBMGA009052,BGIBMGA009122,Novel01004,BGIBMGA003791	9	BGIBMGA003854,BGIBMGA014227,BGIBMGA002958,BGIBMGA010471,BGIBMGA004415,BGIBMGA003199,BGIBMGA005763,BGIBMGA013341,BGIBMGA002788
GO:0016805	dipeptidase activity	molecular_function	0.13609	1	1	408	4	9990	1	BGIBMGA002051	0
GO:0002376	immune system process	biological_process	0.13639	1	4	408	44	9990	2	BGIBMGA007966,Novel01038	2	BGIBMGA008841,BGIBMGA000772
GO:0042623	ATPase activity, coupled	molecular_function	0.13663	1	12	408	179	9990	6	BGIBMGA009056,BGIBMGA013898,BGIBMGA013884,BGIBMGA009910,Novel00111,BGIBMGA006526	6	BGIBMGA007738,BGIBMGA001336,BGIBMGA009572,BGIBMGA007314,BGIBMGA001147,BGIBMGA008914
GO:0008378	galactosyltransferase activity	molecular_function	0.13788	1	2	408	17	9990	1	BGIBMGA000254	1	Novel01577
GO:0010817	regulation of hormone levels	biological_process	0.13827	1	1	408	4	9990	0		1	BGIBMGA002734
GO:0042445	hormone metabolic process	biological_process	0.13827	1	1	408	4	9990	0		1	BGIBMGA002734
GO:0044769	ATPase activity, coupled to transmembrane movement of ions, rotational mechanism	molecular_function	0.13832	1	2	408	16	9990	1	Novel00111	1	BGIBMGA001147
GO:1901293	nucleoside phosphate biosynthetic process	biological_process	0.13873	1	9	408	144	9990	7	BGIBMGA002462,BGIBMGA001353,BGIBMGA009056,Novel01530,BGIBMGA012153,BGIBMGA000804,Novel00111	2	BGIBMGA007628,BGIBMGA001147
GO:0071704	organic substance metabolic process	biological_process	0.13996	1	181	408	4103	9990	93	BGIBMGA005014,BGIBMGA009056,BGIBMGA005372,BGIBMGA013898,BGIBMGA009178,BGIBMGA009562,BGIBMGA002237,BGIBMGA005856,Novel00367,BGIBMGA003259,BGIBMGA003532,BGIBMGA002593,BGIBMGA005471,Novel00713,Novel00650,BGIBMGA012031,Novel01004,Novel01227,BGIBMGA006738,BGIBMGA000804,BGIBMGA013806,BGIBMGA010794,Novel01448,BGIBMGA004229,BGIBMGA006914,Novel00896,BGIBMGA001700,BGIBMGA014134,Novel01530,BGIBMGA001849,Nov…	88	BGIBMGA008914,BGIBMGA006989,BGIBMGA008432,BGIBMGA013341,BGIBMGA002788,BGIBMGA008673,BGIBMGA006623,BGIBMGA010573,BGIBMGA002964,BGIBMGA000563,BGIBMGA010471,BGIBMGA001587,BGIBMGA005763,BGIBMGA013700,BGIBMGA011145,BGIBMGA010582,BGIBMGA010303,BGIBMGA011363,BGIBMGA013108,BGIBMGA003773,BGIBMGA011628,BGIBMGA014178,BGIBMGA008882,BGIBMGA001630,BGIBMGA001328,Novel00959,BGIBMGA005131,BGIBMGA002412,BGIBMGA007…
GO:0040029	regulation of gene expression, epigenetic	biological_process	0.14072	1	2	408	15	9990	2	BGIBMGA006738,BGIBMGA013625	0
GO:0042775	mitochondrial ATP synthesis coupled electron transport	biological_process	0.14097	1	2	408	15	9990	0		2	BGIBMGA007204,BGIBMGA000025
GO:0016459	myosin complex	cellular_component	0.14123	1	5	408	54	9990	0		5	BGIBMGA014226,BGIBMGA014227,BGIBMGA000612,BGIBMGA000613,BGIBMGA001587
GO:0005960	glycine cleavage complex	cellular_component	0.14129	1	1	408	4	9990	1	BGIBMGA010236	0
GO:0016837	carbon-oxygen lyase activity, acting on polysaccharides	molecular_function	0.14131	1	1	408	3	9990	0		1	BGIBMGA009970
GO:0006027	glycosaminoglycan catabolic process	biological_process	0.14185	1	2	408	16	9990	1	BGIBMGA008038	1	BGIBMGA007987
GO:0009253	peptidoglycan catabolic process	biological_process	0.14185	1	2	408	16	9990	1	BGIBMGA008038	1	BGIBMGA007987
GO:0016835	carbon-oxygen lyase activity	molecular_function	0.14186	1	3	408	31	9990	1	BGIBMGA005493	2	BGIBMGA013341,BGIBMGA009970
GO:0055036	virion membrane	cellular_component	0.14387	1	2	408	10	9990	0		2	BGIBMGA010471,BGIBMGA011298
GO:0005544	calcium-dependent phospholipid binding	molecular_function	0.14404	1	1	408	4	9990	1	BGIBMGA009900	0
GO:0006900	membrane budding	biological_process	0.14429	1	1	408	3	9990	1	BGIBMGA005014	0
GO:0006901	vesicle coating	biological_process	0.14429	1	1	408	3	9990	1	BGIBMGA005014	0
GO:0007212	dopamine receptor signaling pathway	biological_process	0.14429	1	1	408	3	9990	1	BGIBMGA005014	0
GO:0030276	clathrin binding	molecular_function	0.14429	1	1	408	3	9990	1	BGIBMGA005014	0
GO:0032051	clathrin light chain binding	molecular_function	0.14429	1	1	408	3	9990	1	BGIBMGA005014	0
GO:0048268	clathrin coat assembly	biological_process	0.14429	1	1	408	3	9990	1	BGIBMGA005014	0
GO:0004869	cysteine-type endopeptidase inhibitor activity	molecular_function	0.14519	1	1	408	3	9990	0		1	BGIBMGA005131
GO:0032775	DNA methylation on adenine	biological_process	0.14527	1	1	408	4	9990	1	BGIBMGA013625	0
GO:0016831	carboxy-lyase activity	molecular_function	0.14675	1	3	408	34	9990	0		3	BGIBMGA003199,BGIBMGA000613,BGIBMGA002958
GO:0034470	ncRNA processing	biological_process	0.14761	1	8	408	125	9990	5	BGIBMGA014133,BGIBMGA001700,BGIBMGA013625,BGIBMGA005710,BGIBMGA006738	3	BGIBMGA012239,BGIBMGA012423,BGIBMGA011904
GO:0015740	C4-dicarboxylate transport	biological_process	0.14839	1	1	408	4	9990	0		1	BGIBMGA006112
GO:0006954	inflammatory response	biological_process	0.14859	1	1	408	4	9990	1	Novel01038	0
GO:0005794	Golgi apparatus	cellular_component	0.15007	1	5	408	65	9990	1	Novel01046	4	Novel01577,BGIBMGA007314,BGIBMGA011628,BGIBMGA004415
GO:0004616	phosphogluconate dehydrogenase (decarboxylating) activity	molecular_function	0.15024	1	2	408	17	9990	1	BGIBMGA009052	1	BGIBMGA008914
GO:0051090	regulation of sequence-specific DNA binding transcription factor activity	biological_process	0.15127	1	1	408	4	9990	1	BGIBMGA013070	0
GO:0006479	protein methylation	biological_process	0.15167	1	3	408	33	9990	2	BGIBMGA013625,BGIBMGA006738	1	BGIBMGA005286
GO:0008213	protein alkylation	biological_process	0.15167	1	3	408	33	9990	2	BGIBMGA006738,BGIBMGA013625	1	BGIBMGA005286
GO:0031966	mitochondrial membrane	cellular_component	0.15263	1	9	408	127	9990	5	BGIBMGA001353,Novel01203,BGIBMGA012153,Novel00111,BGIBMGA000804	4	BGIBMGA013828,BGIBMGA007204,BGIBMGA001147,BGIBMGA010471
GO:0048522	positive regulation of cellular process	biological_process	0.15283	1	7	408	98	9990	2	BGIBMGA014134,BGIBMGA003305	5	BGIBMGA014227,BGIBMGA011628,BGIBMGA001587,BGIBMGA008882,BGIBMGA002412
GO:0004517	nitric-oxide synthase activity	molecular_function	0.15306	1	1	408	3	9990	0		1	BGIBMGA002938
GO:0006809	nitric oxide biosynthetic process	biological_process	0.15306	1	1	408	3	9990	0		1	BGIBMGA002938
GO:0046209	nitric oxide metabolic process	biological_process	0.15306	1	1	408	3	9990	0		1	BGIBMGA002938
GO:1903409	reactive oxygen species biosynthetic process	biological_process	0.15306	1	1	408	3	9990	0		1	BGIBMGA002938
GO:2001057	reactive nitrogen species metabolic process	biological_process	0.15306	1	1	408	3	9990	0		1	BGIBMGA002938
GO:0008026	ATP-dependent helicase activity	molecular_function	0.15551	1	7	408	92	9990	3	BGIBMGA006526,BGIBMGA009910,BGIBMGA013898	4	BGIBMGA007314,BGIBMGA001336,BGIBMGA008914,BGIBMGA009572
GO:0070035	purine NTP-dependent helicase activity	molecular_function	0.15551	1	7	408	92	9990	3	BGIBMGA013898,BGIBMGA009910,BGIBMGA006526	4	BGIBMGA009572,BGIBMGA008914,BGIBMGA001336,BGIBMGA007314
GO:0003713	transcription coactivator activity	molecular_function	0.15849	1	1	408	4	9990	1	BGIBMGA010337	0
GO:0004371	glycerone kinase activity	molecular_function	0.15957	1	1	408	3	9990	1	Novel00896	0
GO:0033905	xylan endo-1,3-beta-xylosidase activity	molecular_function	0.16	1	1	408	3	9990	1	Novel00597	0
GO:0097599	xylanase activity	molecular_function	0.16	1	1	408	3	9990	1	Novel00597	0
GO:0019079	viral genome replication	biological_process	0.16089	1	3	408	31	9990	2	BGIBMGA008168,BGIBMGA005409	1	BGIBMGA011363
GO:0009279	cell outer membrane	cellular_component	0.16158	1	1	408	4	9990	0		1	BGIBMGA006009
GO:2000026	regulation of multicellular organismal development	biological_process	0.16228	1	2	408	15	9990	0		2	BGIBMGA003690,BGIBMGA001587
GO:0016620	oxidoreductase activity, acting on the aldehyde or oxo group of donors, NAD or NADP as acceptor	molecular_function	0.16414	1	3	408	34	9990	1	BGIBMGA009052	2	BGIBMGA004415,BGIBMGA011145
GO:0030599	pectinesterase activity	molecular_function	0.16422	1	1	408	3	9990	0		1	BGIBMGA001546
GO:1902600	hydrogen ion transmembrane transport	biological_process	0.16557	1	9	408	143	9990	6	BGIBMGA012153,BGIBMGA000804,Novel00111,BGIBMGA001353,BGIBMGA009056,BGIBMGA000254	3	BGIBMGA001147,BGIBMGA010471,Novel00269
GO:0042602	riboflavin reductase (NADPH) activity	molecular_function	0.16573	1	1	408	4	9990	1	BGIBMGA006526	0
GO:0048037	cofactor binding	molecular_function	0.16706	1	17	408	319	9990	5	BGIBMGA009052,BGIBMGA005710,BGIBMGA007919,BGIBMGA006526,BGIBMGA014539	12	BGIBMGA010461,BGIBMGA005763,BGIBMGA012239,BGIBMGA004415,BGIBMGA003199,BGIBMGA011145,BGIBMGA002938,BGIBMGA012780,BGIBMGA005015,BGIBMGA002734,BGIBMGA012423,BGIBMGA002958
GO:0004047	aminomethyltransferase activity	molecular_function	0.16764	1	1	408	4	9990	1	BGIBMGA010236	0
GO:0016491	oxidoreductase activity	molecular_function	0.16789	1	44	408	908	9990	16	BGIBMGA014194,Novel00641,BGIBMGA014539,BGIBMGA006526,BGIBMGA007919,BGIBMGA008095,BGIBMGA009052,BGIBMGA009987,BGIBMGA006013,BGIBMGA008120,BGIBMGA011725,BGIBMGA005710,Novel00789,Novel01037,BGIBMGA005830,BGIBMGA009910	28	BGIBMGA002734,BGIBMGA003866,BGIBMGA007042,BGIBMGA000563,BGIBMGA007963,BGIBMGA010471,BGIBMGA002938,BGIBMGA011145,BGIBMGA003199,BGIBMGA003364,BGIBMGA013115,Novel01577,BGIBMGA000025,BGIBMGA005478,BGIBMGA005763,BGIBMGA012764,BGIBMGA000005,BGIBMGA008882,BGIBMGA006745,BGIBMGA005015,BGIBMGA008914,BGIBMGA007204,BGIBMGA014559,BGIBMGA013945,BGIBMGA004415,BGIBMGA011732,BGIBMGA011610,BGIBMGA010461
GO:0016743	carboxyl- or carbamoyltransferase activity	molecular_function	0.16833	1	1	408	3	9990	0		1	BGIBMGA002788
GO:0033178	proton-transporting two-sector ATPase complex, catalytic domain	cellular_component	0.16894	1	3	408	35	9990	2	BGIBMGA009056,Novel00111	1	BGIBMGA001147
GO:0016866	intramolecular transferase activity	molecular_function	0.16979	1	2	408	19	9990	1	BGIBMGA007425	1	BGIBMGA003647
GO:0000276	mitochondrial proton-transporting ATP synthase complex, coupling factor F(o)	cellular_component	0.1703	1	3	408	33	9990	3	BGIBMGA001353,BGIBMGA012153,BGIBMGA000804	0
GO:0008965	phosphoenolpyruvate-protein phosphotransferase activity	molecular_function	0.17046	1	1	408	4	9990	0		1	BGIBMGA013108
GO:0000270	peptidoglycan metabolic process	biological_process	0.17088	1	2	408	18	9990	1	BGIBMGA008038	1	BGIBMGA007987
GO:0008479	queuine tRNA-ribosyltransferase activity	molecular_function	0.17102	1	1	408	4	9990	1	BGIBMGA014133	0
GO:0008616	queuosine biosynthetic process	biological_process	0.17102	1	1	408	4	9990	1	BGIBMGA014133	0
GO:0046116	queuosine metabolic process	biological_process	0.17102	1	1	408	4	9990	1	BGIBMGA014133	0
GO:0016050	vesicle organization	biological_process	0.17168	1	1	408	4	9990	1	BGIBMGA005014	0
GO:0090407	organophosphate biosynthetic process	biological_process	0.17348	1	11	408	192	9990	8	BGIBMGA002462,BGIBMGA001353,BGIBMGA009056,Novel01530,BGIBMGA004438,BGIBMGA012153,BGIBMGA000804,Novel00111	3	BGIBMGA007628,BGIBMGA001147,BGIBMGA000563
GO:0045596	negative regulation of cell differentiation	biological_process	0.17405	1	1	408	4	9990	0		1	BGIBMGA009503
GO:0051093	negative regulation of developmental process	biological_process	0.17405	1	1	408	4	9990	0		1	BGIBMGA009503
GO:0030674	protein binding, bridging	molecular_function	0.17483	1	4	408	52	9990	0		4	BGIBMGA014227,BGIBMGA013108,BGIBMGA009854,BGIBMGA001587
GO:0060090	binding, bridging	molecular_function	0.17483	1	4	408	52	9990	0		4	BGIBMGA001587,BGIBMGA009854,BGIBMGA013108,BGIBMGA014227
GO:0006098	pentose-phosphate shunt	biological_process	0.17552	1	2	408	19	9990	1	BGIBMGA009052	1	BGIBMGA008914
GO:0051156	glucose 6-phosphate metabolic process	biological_process	0.17552	1	2	408	19	9990	1	BGIBMGA009052	1	BGIBMGA008914
GO:0006818	hydrogen transport	biological_process	0.1781	1	9	408	146	9990	6	BGIBMGA000254,BGIBMGA009056,BGIBMGA001353,Novel00111,BGIBMGA000804,BGIBMGA012153	3	Novel00269,BGIBMGA010471,BGIBMGA001147
GO:0015992	proton transport	biological_process	0.1781	1	9	408	146	9990	6	Novel00111,BGIBMGA000804,BGIBMGA012153,BGIBMGA000254,BGIBMGA001353,BGIBMGA009056	3	BGIBMGA001147,BGIBMGA010471,Novel00269
GO:0000154	rRNA modification	biological_process	0.1787	1	2	408	20	9990	2	BGIBMGA006738,BGIBMGA013625	0
GO:0008883	glutamyl-tRNA reductase activity	molecular_function	0.179	1	1	408	4	9990	0		1	BGIBMGA004415
GO:0016469	proton-transporting two-sector ATPase complex	cellular_component	0.17946	1	9	408	146	9990	6	BGIBMGA000254,BGIBMGA001353,BGIBMGA009056,Novel00111,BGIBMGA000804,BGIBMGA012153	3	Novel00269,BGIBMGA001147,BGIBMGA010471
GO:0016197	endosomal transport	biological_process	0.17946	1	1	408	4	9990	1	BGIBMGA014194	0
GO:0030904	retromer complex	cellular_component	0.17946	1	1	408	4	9990	1	BGIBMGA014194	0
GO:0042147	retrograde transport, endosome to Golgi	biological_process	0.17946	1	1	408	4	9990	1	BGIBMGA014194	0
GO:0071554	cell wall organization or biogenesis	biological_process	0.17955	1	2	408	18	9990	1	BGIBMGA000277	1	BGIBMGA001546
GO:0016829	lyase activity	molecular_function	0.18044	1	10	408	170	9990	3	BGIBMGA005493,BGIBMGA004859,BGIBMGA001648	7	BGIBMGA009970,BGIBMGA013341,BGIBMGA003199,BGIBMGA000613,BGIBMGA002958,BGIBMGA014523,BGIBMGA013376
GO:0051130	positive regulation of cellular component organization	biological_process	0.1812	1	1	408	5	9990	0		1	BGIBMGA011628
GO:0016999	antibiotic metabolic process	biological_process	0.18122	1	1	408	4	9990	0		1	BGIBMGA006655
GO:0017000	antibiotic biosynthetic process	biological_process	0.18122	1	1	408	4	9990	0		1	BGIBMGA006655
GO:0017144	drug metabolic process	biological_process	0.18122	1	1	408	4	9990	0		1	BGIBMGA006655
GO:0045116	protein neddylation	biological_process	0.18282	1	1	408	4	9990	1	BGIBMGA012994	0
GO:0016836	hydro-lyase activity	molecular_function	0.18293	1	2	408	19	9990	1	BGIBMGA005493	1	BGIBMGA013341
GO:0008218	bioluminescence	biological_process	0.18302	1	1	408	4	9990	1	Novel00641	0
GO:0005975	carbohydrate metabolic process	biological_process	0.18375	1	23	408	438	9990	12	BGIBMGA004438,Novel00650,BGIBMGA013916,BGIBMGA007425,BGIBMGA005493,BGIBMGA014191,BGIBMGA006777,BGIBMGA007919,BGIBMGA000254,BGIBMGA011609,Novel00896,BGIBMGA005856	11	BGIBMGA014178,BGIBMGA007517,BGIBMGA000648,BGIBMGA006989,BGIBMGA008064,BGIBMGA011145,BGIBMGA010812,BGIBMGA006874,Novel00649,BGIBMGA010573,BGIBMGA003647
GO:0043933	macromolecular complex subunit organization	biological_process	0.18472	1	12	408	207	9990	4	BGIBMGA008521,Novel00496,BGIBMGA005014,BGIBMGA003305	8	BGIBMGA009854,BGIBMGA013778,BGIBMGA003854,BGIBMGA014227,BGIBMGA013108,BGIBMGA001587,BGIBMGA013700,BGIBMGA010471
GO:0006783	heme biosynthetic process	biological_process	0.18475	1	2	408	20	9990	2	BGIBMGA009052,BGIBMGA001648	0
GO:0008283	cell proliferation	biological_process	0.18644	1	1	408	5	9990	0		1	BGIBMGA008882
GO:0008284	positive regulation of cell proliferation	biological_process	0.18644	1	1	408	5	9990	0		1	BGIBMGA008882
GO:0042127	regulation of cell proliferation	biological_process	0.18644	1	1	408	5	9990	0		1	BGIBMGA008882
GO:0016874	ligase activity	molecular_function	0.18756	1	16	408	272	9990	10	BGIBMGA009851,BGIBMGA007345,BGIBMGA001849,Novel00522,BGIBMGA012994,BGIBMGA003259,Novel01530,Novel01004,BGIBMGA003791,BGIBMGA010794	6	BGIBMGA014227,BGIBMGA001546,BGIBMGA010471,BGIBMGA004415,BGIBMGA004064,BGIBMGA000662
GO:0009007	site-specific DNA-methyltransferase (adenine-specific) activity	molecular_function	0.18844	1	1	408	5	9990	1	BGIBMGA013625	0
GO:0009008	DNA-methyltransferase activity	molecular_function	0.18844	1	1	408	5	9990	1	BGIBMGA013625	0
GO:0009790	embryo development	biological_process	0.18876	1	2	408	17	9990	0		2	BGIBMGA001587,BGIBMGA003690
GO:0044429	mitochondrial part	cellular_component	0.18908	1	10	408	154	9990	6	BGIBMGA001353,BGIBMGA009841,Novel01203,Novel00111,BGIBMGA000804,BGIBMGA012153	4	BGIBMGA013828,BGIBMGA007204,BGIBMGA001147,BGIBMGA010471
GO:0008156	negative regulation of DNA replication	biological_process	0.1892	1	1	408	4	9990	0		1	BGIBMGA007905
GO:0045005	DNA-dependent DNA replication maintenance of fidelity	biological_process	0.1892	1	1	408	4	9990	0		1	BGIBMGA007905
GO:0048478	replication fork protection	biological_process	0.1892	1	1	408	4	9990	0		1	BGIBMGA007905
GO:0051053	negative regulation of DNA metabolic process	biological_process	0.1892	1	1	408	4	9990	0		1	BGIBMGA007905
GO:0090329	regulation of DNA-dependent DNA replication	biological_process	0.1892	1	1	408	4	9990	0		1	BGIBMGA007905
GO:2000104	negative regulation of DNA-dependent DNA replication	biological_process	0.1892	1	1	408	4	9990	0		1	BGIBMGA007905
GO:0008556	potassium-transporting ATPase activity	molecular_function	0.19073	1	1	408	5	9990	1	BGIBMGA013884	0
GO:0005126	cytokine receptor binding	molecular_function	0.19089	1	2	408	18	9990	1	Novel00384	1	BGIBMGA000772
GO:0001510	RNA methylation	biological_process	0.19091	1	2	408	20	9990	2	BGIBMGA013625,BGIBMGA006738	0
GO:0004803	transposase activity	molecular_function	0.1916	1	3	408	39	9990	2	Novel01348,BGIBMGA009874	1	BGIBMGA006112
GO:0045786	negative regulation of cell cycle	biological_process	0.19309	1	2	408	18	9990	0		2	BGIBMGA013089,BGIBMGA001587
GO:0019028	viral capsid	cellular_component	0.19394	1	11	408	179	9990	3	Novel00597,Novel00384,BGIBMGA008663	8	BGIBMGA014126,BGIBMGA010471,Novel01172,BGIBMGA008914,BGIBMGA009854,BGIBMGA008287,BGIBMGA001587,BGIBMGA004064
GO:0016796	exonuclease activity, active with either ribo- or deoxyribonucleic acids and producing 5'-phosphomonoesters	molecular_function	0.19433	1	3	408	37	9990	0		3	BGIBMGA013700,BGIBMGA004176,BGIBMGA008882
GO:0000988	transcription factor activity, protein binding	molecular_function	0.195	1	8	408	123	9990	5	BGIBMGA010794,Novel01088,BGIBMGA009900,BGIBMGA010337,BGIBMGA006643	3	BGIBMGA010471,BGIBMGA003690,BGIBMGA004415
GO:0002252	immune effector process	biological_process	0.19593	1	1	408	5	9990	1	Novel01038	0
GO:0019682	glyceraldehyde-3-phosphate metabolic process	biological_process	0.19633	1	2	408	20	9990	1	BGIBMGA009052	1	BGIBMGA008914
GO:0019362	pyridine nucleotide metabolic process	biological_process	0.19684	1	3	408	38	9990	2	BGIBMGA005493,BGIBMGA009052	1	BGIBMGA008914
GO:0046496	nicotinamide nucleotide metabolic process	biological_process	0.19684	1	3	408	38	9990	2	BGIBMGA009052,BGIBMGA005493	1	BGIBMGA008914
GO:0042168	heme metabolic process	biological_process	0.19785	1	2	408	21	9990	2	BGIBMGA001648,BGIBMGA009052	0
GO:0051258	protein polymerization	biological_process	0.19797	1	5	408	69	9990	0		5	BGIBMGA013108,BGIBMGA014227,BGIBMGA009854,BGIBMGA001587,BGIBMGA010471
GO:0015937	coenzyme A biosynthetic process	biological_process	0.19858	1	1	408	6	9990	0		1	BGIBMGA007628
GO:0033866	nucleoside bisphosphate biosynthetic process	biological_process	0.19858	1	1	408	6	9990	0		1	BGIBMGA007628
GO:0034030	ribonucleoside bisphosphate biosynthetic process	biological_process	0.19858	1	1	408	6	9990	0		1	BGIBMGA007628
GO:0034033	purine nucleoside bisphosphate biosynthetic process	biological_process	0.19858	1	1	408	6	9990	0		1	BGIBMGA007628
GO:0045893	positive regulation of transcription, DNA-templated	biological_process	0.19876	1	3	408	29	9990	2	BGIBMGA003305,BGIBMGA014134	1	BGIBMGA002412
GO:0051254	positive regulation of RNA metabolic process	biological_process	0.19876	1	3	408	29	9990	2	BGIBMGA014134,BGIBMGA003305	1	BGIBMGA002412
GO:1902680	positive regulation of RNA biosynthetic process	biological_process	0.19876	1	3	408	29	9990	2	BGIBMGA014134,BGIBMGA003305	1	BGIBMGA002412
GO:1903508	positive regulation of nucleic acid-templated transcription	biological_process	0.19876	1	3	408	29	9990	2	BGIBMGA014134,BGIBMGA003305	1	BGIBMGA002412
GO:0004386	helicase activity	molecular_function	0.19901	1	13	408	209	9990	6	BGIBMGA010794,BGIBMGA009910,BGIBMGA006526,BGIBMGA008997,BGIBMGA001801,BGIBMGA013898	7	BGIBMGA005094,BGIBMGA012372,BGIBMGA008914,BGIBMGA003690,BGIBMGA001336,BGIBMGA009572,BGIBMGA007314
GO:0006396	RNA processing	biological_process	0.19903	1	14	408	257	9990	9	BGIBMGA014133,BGIBMGA001700,BGIBMGA003602,Novel01291,BGIBMGA002237,BGIBMGA006738,BGIBMGA005710,BGIBMGA008293,BGIBMGA013625	5	BGIBMGA012239,BGIBMGA005286,BGIBMGA011904,BGIBMGA008882,BGIBMGA012423
GO:0008238	exopeptidase activity	molecular_function	0.19982	1	6	408	96	9990	5	BGIBMGA002051,BGIBMGA005372,BGIBMGA003532,BGIBMGA008521,BGIBMGA002593	1	BGIBMGA005320
GO:0006026	aminoglycan catabolic process	biological_process	0.20074	1	2	408	20	9990	1	BGIBMGA008038	1	BGIBMGA007987
GO:0050662	coenzyme binding	molecular_function	0.20103	1	14	408	263	9990	5	BGIBMGA014539,BGIBMGA006526,BGIBMGA009052,BGIBMGA007919,BGIBMGA005710	9	BGIBMGA012239,BGIBMGA005763,BGIBMGA010461,BGIBMGA002938,BGIBMGA011145,BGIBMGA012423,BGIBMGA002734,BGIBMGA004415,BGIBMGA005015
GO:0008657	DNA topoisomerase (ATP-hydrolyzing) inhibitor activity	molecular_function	0.2036	1	1	408	3	9990	0		1	BGIBMGA012240
GO:0072586	DNA topoisomerase (ATP-hydrolyzing) regulator activity	molecular_function	0.2036	1	1	408	3	9990	0		1	BGIBMGA012240
GO:0006777	Mo-molybdopterin cofactor biosynthetic process	biological_process	0.20395	1	1	408	5	9990	0		1	BGIBMGA000563
GO:0019720	Mo-molybdopterin cofactor metabolic process	biological_process	0.20395	1	1	408	5	9990	0		1	BGIBMGA000563
GO:0006140	regulation of nucleotide metabolic process	biological_process	0.20416	1	1	408	6	9990	1	BGIBMGA003259	0
GO:0045980	negative regulation of nucleotide metabolic process	biological_process	0.20416	1	1	408	6	9990	1	BGIBMGA003259	0
GO:0018144	RNA-protein covalent cross-linking	biological_process	0.20532	1	1	408	5	9990	0		1	BGIBMGA004415
GO:0098609	cell-cell adhesion	biological_process	0.206	1	3	408	30	9990	2	BGIBMGA006056,Novel00683	1	BGIBMGA013730
GO:0004499	N,N-dimethylaniline monooxygenase activity	molecular_function	0.20635	1	1	408	5	9990	0		1	BGIBMGA005015
GO:0008831	dTDP-4-dehydrorhamnose reductase activity	molecular_function	0.20644	1	2	408	22	9990	1	BGIBMGA007919	1	BGIBMGA011145
GO:0045226	extracellular polysaccharide biosynthetic process	biological_process	0.20644	1	2	408	22	9990	1	BGIBMGA007919	1	BGIBMGA011145
GO:0046379	extracellular polysaccharide metabolic process	biological_process	0.20644	1	2	408	22	9990	1	BGIBMGA007919	1	BGIBMGA011145
GO:0045087	innate immune response	biological_process	0.2072	1	1	408	4	9990	0		1	BGIBMGA008841
GO:0045935	positive regulation of nucleobase-containing compound metabolic process	biological_process	0.20874	1	3	408	30	9990	2	BGIBMGA003305,BGIBMGA014134	1	BGIBMGA002412
GO:0006400	tRNA modification	biological_process	0.20882	1	2	408	21	9990	2	BGIBMGA014133,BGIBMGA001700	0
GO:0042626	ATPase activity, coupled to transmembrane movement of substances	molecular_function	0.20907	1	5	408	70	9990	3	Novel00111,BGIBMGA013884,BGIBMGA009056	2	BGIBMGA007738,BGIBMGA001147
GO:0043492	ATPase activity, coupled to movement of substances	molecular_function	0.20907	1	5	408	70	9990	3	Novel00111,BGIBMGA013884,BGIBMGA009056	2	BGIBMGA007738,BGIBMGA001147
GO:0016655	oxidoreductase activity, acting on NAD(P)H, quinone or similar compound as acceptor	molecular_function	0.20915	1	3	408	33	9990	1	BGIBMGA009987	2	BGIBMGA007204,BGIBMGA000025
GO:0048518	positive regulation of biological process	biological_process	0.21173	1	7	408	107	9990	2	BGIBMGA014134,BGIBMGA003305	5	BGIBMGA011628,BGIBMGA014227,BGIBMGA008882,BGIBMGA002412,BGIBMGA001587
GO:0072524	pyridine-containing compound metabolic process	biological_process	0.21566	1	3	408	40	9990	2	BGIBMGA009052,BGIBMGA005493	1	BGIBMGA008914
GO:0045229	external encapsulating structure organization	biological_process	0.21696	1	1	408	5	9990	0		1	BGIBMGA001546
GO:0071555	cell wall organization	biological_process	0.21696	1	1	408	5	9990	0		1	BGIBMGA001546
GO:0030203	glycosaminoglycan metabolic process	biological_process	0.21759	1	2	408	21	9990	1	BGIBMGA008038	1	BGIBMGA007987
GO:0010628	positive regulation of gene expression	biological_process	0.2176	1	3	408	31	9990	2	BGIBMGA014134,BGIBMGA003305	1	BGIBMGA002412
GO:0009891	positive regulation of biosynthetic process	biological_process	0.21779	1	3	408	31	9990	2	BGIBMGA003305,BGIBMGA014134	1	BGIBMGA002412
GO:0010557	positive regulation of macromolecule biosynthetic process	biological_process	0.21779	1	3	408	31	9990	2	BGIBMGA003305,BGIBMGA014134	1	BGIBMGA002412
GO:0031328	positive regulation of cellular biosynthetic process	biological_process	0.21779	1	3	408	31	9990	2	BGIBMGA014134,BGIBMGA003305	1	BGIBMGA002412
GO:0051173	positive regulation of nitrogen compound metabolic process	biological_process	0.21779	1	3	408	31	9990	2	BGIBMGA014134,BGIBMGA003305	1	BGIBMGA002412
GO:0030150	protein import into mitochondrial matrix	biological_process	0.21971	1	1	408	5	9990	1	Novel01203	0
GO:0031985	Golgi cisterna	cellular_component	0.22226	1	1	408	5	9990	1	Novel01046	0
GO:0032580	Golgi cisterna membrane	cellular_component	0.22226	1	1	408	5	9990	1	Novel01046	0
GO:0005618	cell wall	cellular_component	0.22313	1	1	408	5	9990	0		1	BGIBMGA001546
GO:0016679	oxidoreductase activity, acting on diphenols and related substances as donors	molecular_function	0.22326	1	2	408	23	9990	1	BGIBMGA011725	1	BGIBMGA011732
GO:0009916	alternative oxidase activity	molecular_function	0.22499	1	1	408	6	9990	0		1	BGIBMGA011732
GO:0030259	lipid glycosylation	biological_process	0.2254	1	2	408	22	9990	1	Novel00650	1	Novel00649
GO:0019627	urea metabolic process	biological_process	0.22587	1	1	408	6	9990	1	BGIBMGA008521	0
GO:0016817	hydrolase activity, acting on acid anhydrides	molecular_function	0.22868	1	33	408	636	9990	12	BGIBMGA013898,BGIBMGA009056,BGIBMGA001801,Novel00896,BGIBMGA008997,BGIBMGA010794,BGIBMGA009910,BGIBMGA013884,Novel00111,BGIBMGA006526,BGIBMGA001773,BGIBMGA007265	21	BGIBMGA008914,BGIBMGA001147,BGIBMGA014227,BGIBMGA001546,BGIBMGA009970,BGIBMGA005094,BGIBMGA012372,BGIBMGA004415,BGIBMGA007738,BGIBMGA003690,BGIBMGA009503,BGIBMGA010471,BGIBMGA014226,BGIBMGA007314,BGIBMGA009572,BGIBMGA001587,BGIBMGA001336,BGIBMGA000612,BGIBMGA005202,BGIBMGA000613,BGIBMGA004616
GO:0033644	host cell membrane	cellular_component	0.22904	1	2	408	16	9990	0		2	BGIBMGA011298,BGIBMGA010471
GO:0044218	other organism cell membrane	cellular_component	0.22904	1	2	408	16	9990	0		2	BGIBMGA010471,BGIBMGA011298
GO:0044279	other organism membrane	cellular_component	0.22904	1	2	408	16	9990	0		2	BGIBMGA010471,BGIBMGA011298
GO:0002161	aminoacyl-tRNA editing activity	molecular_function	0.22929	1	1	408	6	9990	1	BGIBMGA009851	0
GO:0044431	Golgi apparatus part	cellular_component	0.22968	1	4	408	58	9990	1	Novel01046	3	BGIBMGA011628,BGIBMGA007314,Novel01577
GO:0010563	negative regulation of phosphorus metabolic process	biological_process	0.22971	1	1	408	7	9990	1	BGIBMGA003259	0
GO:0045936	negative regulation of phosphate metabolic process	biological_process	0.22971	1	1	408	7	9990	1	BGIBMGA003259	0
GO:0009399	nitrogen fixation	biological_process	0.23131	1	1	408	6	9990	1	BGIBMGA009851	0
GO:0006739	NADP metabolic process	biological_process	0.23206	1	2	408	23	9990	1	BGIBMGA009052	1	BGIBMGA008914
GO:0005740	mitochondrial envelope	cellular_component	0.23539	1	9	408	143	9990	5	BGIBMGA012153,Novel00111,BGIBMGA000804,Novel01203,BGIBMGA001353	4	BGIBMGA010471,BGIBMGA001147,BGIBMGA007204,BGIBMGA013828
GO:0032324	molybdopterin cofactor biosynthetic process	biological_process	0.2355	1	1	408	6	9990	0		1	BGIBMGA000563
GO:0043545	molybdopterin cofactor metabolic process	biological_process	0.2355	1	1	408	6	9990	0		1	BGIBMGA000563
GO:0006119	oxidative phosphorylation	biological_process	0.23567	1	2	408	22	9990	0		2	BGIBMGA000025,BGIBMGA007204
GO:0042773	ATP synthesis coupled electron transport	biological_process	0.23567	1	2	408	22	9990	0		2	BGIBMGA007204,BGIBMGA000025
GO:0015936	coenzyme A metabolic process	biological_process	0.2359	1	1	408	7	9990	0		1	BGIBMGA007628
GO:0033865	nucleoside bisphosphate metabolic process	biological_process	0.2359	1	1	408	7	9990	0		1	BGIBMGA007628
GO:0033875	ribonucleoside bisphosphate metabolic process	biological_process	0.2359	1	1	408	7	9990	0		1	BGIBMGA007628
GO:0034032	purine nucleoside bisphosphate metabolic process	biological_process	0.2359	1	1	408	7	9990	0		1	BGIBMGA007628
GO:0005829	cytosol	cellular_component	0.23758	1	1	408	7	9990	1	BGIBMGA005493	0
GO:0044445	cytosolic part	cellular_component	0.23758	1	1	408	7	9990	1	BGIBMGA005493	0
GO:0019538	protein metabolic process	biological_process	0.23794	1	69	408	1522	9990	34	BGIBMGA009851,Novel00713,BGIBMGA013361,BGIBMGA006777,BGIBMGA012182,Novel01227,BGIBMGA006738,BGIBMGA005658,Novel01004,BGIBMGA012031,BGIBMGA005372,BGIBMGA013898,BGIBMGA003259,BGIBMGA010316,BGIBMGA013625,BGIBMGA003532,BGIBMGA005972,BGIBMGA002593,BGIBMGA002051,BGIBMGA009562,BGIBMGA003791,BGIBMGA005856,Novel00367,BGIBMGA003335,BGIBMGA009610,BGIBMGA001500,BGIBMGA000867,BGIBMGA008938,BGIBMGA012994,BGIBM…	35	BGIBMGA001587,BGIBMGA003461,BGIBMGA000563,BGIBMGA010471,BGIBMGA007963,BGIBMGA011363,BGIBMGA004414,BGIBMGA010303,BGIBMGA013108,Novel00249,BGIBMGA003647,BGIBMGA013700,BGIBMGA008432,BGIBMGA012423,BGIBMGA008673,BGIBMGA011610,BGIBMGA009139,BGIBMGA006623,BGIBMGA014126,BGIBMGA007314,BGIBMGA007517,BGIBMGA000554,BGIBMGA005286,BGIBMGA008658,BGIBMGA000662,BGIBMGA001235,Novel00959,BGIBMGA001630,BGIBMGA011362…
GO:0018143	nucleic acid-protein covalent cross-linking	biological_process	0.23825	1	1	408	6	9990	0		1	BGIBMGA004415
GO:0015399	primary active transmembrane transporter activity	molecular_function	0.23841	1	5	408	74	9990	3	Novel00111,BGIBMGA013884,BGIBMGA009056	2	BGIBMGA007738,BGIBMGA001147
GO:0015405	P-P-bond-hydrolysis-driven transmembrane transporter activity	molecular_function	0.23841	1	5	408	74	9990	3	Novel00111,BGIBMGA013884,BGIBMGA009056	2	BGIBMGA007738,BGIBMGA001147
GO:0030414	peptidase inhibitor activity	molecular_function	0.23858	1	4	408	54	9990	1	BGIBMGA004340	3	BGIBMGA005131,BGIBMGA003690,BGIBMGA005129
GO:0061134	peptidase regulator activity	molecular_function	0.23858	1	4	408	54	9990	1	BGIBMGA004340	3	BGIBMGA005131,BGIBMGA003690,BGIBMGA005129
GO:0050661	NADP binding	molecular_function	0.23885	1	2	408	19	9990	0		2	BGIBMGA004415,BGIBMGA005015
GO:0030234	enzyme regulator activity	molecular_function	0.23919	1	9	408	147	9990	3	BGIBMGA013339,BGIBMGA004340,BGIBMGA003259	6	BGIBMGA005129,BGIBMGA010471,BGIBMGA005131,BGIBMGA012240,BGIBMGA003690,BGIBMGA005478
GO:0007005	mitochondrion organization	biological_process	0.23958	1	3	408	33	9990	1	Novel01203	2	BGIBMGA013828,BGIBMGA010471
GO:0006801	superoxide metabolic process	biological_process	0.24038	1	1	408	7	9990	0		1	BGIBMGA002907
GO:0019867	outer membrane	cellular_component	0.24046	1	5	408	69	9990	2	Novel01203,BGIBMGA008663	3	BGIBMGA007797,BGIBMGA006009,BGIBMGA010471
GO:0007093	mitotic cell cycle checkpoint	biological_process	0.24199	1	1	408	7	9990	0		1	BGIBMGA001587
GO:0007094	mitotic spindle assembly checkpoint	biological_process	0.24199	1	1	408	7	9990	0		1	BGIBMGA001587
GO:0009895	negative regulation of catabolic process	biological_process	0.24199	1	1	408	7	9990	0		1	BGIBMGA001587
GO:0031330	negative regulation of cellular catabolic process	biological_process	0.24199	1	1	408	7	9990	0		1	BGIBMGA001587
GO:0031396	regulation of protein ubiquitination	biological_process	0.24199	1	1	408	7	9990	0		1	BGIBMGA001587
GO:0031397	negative regulation of protein ubiquitination	biological_process	0.24199	1	1	408	7	9990	0		1	BGIBMGA001587
GO:0031577	spindle checkpoint	biological_process	0.24199	1	1	408	7	9990	0		1	BGIBMGA001587
GO:0032435	negative regulation of proteasomal ubiquitin-dependent protein catabolic process	biological_process	0.24199	1	1	408	7	9990	0		1	BGIBMGA001587
GO:0033046	negative regulation of sister chromatid segregation	biological_process	0.24199	1	1	408	7	9990	0		1	BGIBMGA001587
GO:0033048	negative regulation of mitotic sister chromatid segregation	biological_process	0.24199	1	1	408	7	9990	0		1	BGIBMGA001587
GO:0042177	negative regulation of protein catabolic process	biological_process	0.24199	1	1	408	7	9990	0		1	BGIBMGA001587
GO:0045839	negative regulation of mitotic nuclear division	biological_process	0.24199	1	1	408	7	9990	0		1	BGIBMGA001587
GO:0045841	negative regulation of mitotic metaphase/anaphase transition	biological_process	0.24199	1	1	408	7	9990	0		1	BGIBMGA001587
GO:0045861	negative regulation of proteolysis	biological_process	0.24199	1	1	408	7	9990	0		1	BGIBMGA001587
GO:0045930	negative regulation of mitotic cell cycle	biological_process	0.24199	1	1	408	7	9990	0		1	BGIBMGA001587
GO:0051340	regulation of ligase activity	biological_process	0.24199	1	1	408	7	9990	0		1	BGIBMGA001587
GO:0051352	negative regulation of ligase activity	biological_process	0.24199	1	1	408	7	9990	0		1	BGIBMGA001587
GO:0051436	negative regulation of ubiquitin-protein ligase activity involved in mitotic cell cycle	biological_process	0.24199	1	1	408	7	9990	0		1	BGIBMGA001587
GO:0051438	regulation of ubiquitin-protein transferase activity	biological_process	0.24199	1	1	408	7	9990	0		1	BGIBMGA001587
GO:0051439	regulation of ubiquitin-protein ligase activity involved in mitotic cell cycle	biological_process	0.24199	1	1	408	7	9990	0		1	BGIBMGA001587
GO:0051444	negative regulation of ubiquitin-protein transferase activity	biological_process	0.24199	1	1	408	7	9990	0		1	BGIBMGA001587
GO:0051784	negative regulation of nuclear division	biological_process	0.24199	1	1	408	7	9990	0		1	BGIBMGA001587
GO:0051985	negative regulation of chromosome segregation	biological_process	0.24199	1	1	408	7	9990	0		1	BGIBMGA001587
GO:0071173	spindle assembly checkpoint	biological_process	0.24199	1	1	408	7	9990	0		1	BGIBMGA001587
GO:0071174	mitotic spindle checkpoint	biological_process	0.24199	1	1	408	7	9990	0		1	BGIBMGA001587
GO:1901799	negative regulation of proteasomal protein catabolic process	biological_process	0.24199	1	1	408	7	9990	0		1	BGIBMGA001587
GO:1901988	negative regulation of cell cycle phase transition	biological_process	0.24199	1	1	408	7	9990	0		1	BGIBMGA001587
GO:1901991	negative regulation of mitotic cell cycle phase transition	biological_process	0.24199	1	1	408	7	9990	0		1	BGIBMGA001587
GO:1902100	negative regulation of metaphase/anaphase transition of cell cycle	biological_process	0.24199	1	1	408	7	9990	0		1	BGIBMGA001587
GO:1903051	negative regulation of proteolysis involved in cellular protein catabolic process	biological_process	0.24199	1	1	408	7	9990	0		1	BGIBMGA001587
GO:1903320	regulation of protein modification by small protein conjugation or removal	biological_process	0.24199	1	1	408	7	9990	0		1	BGIBMGA001587
GO:1903321	negative regulation of protein modification by small protein conjugation or removal	biological_process	0.24199	1	1	408	7	9990	0		1	BGIBMGA001587
GO:1903363	negative regulation of cellular protein catabolic process	biological_process	0.24199	1	1	408	7	9990	0		1	BGIBMGA001587
GO:1904666	regulation of ubiquitin protein ligase activity	biological_process	0.24199	1	1	408	7	9990	0		1	BGIBMGA001587
GO:1904667	negative regulation of ubiquitin protein ligase activity	biological_process	0.24199	1	1	408	7	9990	0		1	BGIBMGA001587
GO:2000816	negative regulation of mitotic sister chromatid separation	biological_process	0.24199	1	1	408	7	9990	0		1	BGIBMGA001587
GO:2001251	negative regulation of chromosome organization	biological_process	0.24199	1	1	408	7	9990	0		1	BGIBMGA001587
GO:0022804	active transmembrane transporter activity	molecular_function	0.24231	1	8	408	136	9990	3	Novel00111,BGIBMGA009056,BGIBMGA013884	5	BGIBMGA001147,BGIBMGA009781,BGIBMGA007738,BGIBMGA013108,BGIBMGA014226
GO:0009036	Type II site-specific deoxyribonuclease activity	molecular_function	0.24245	1	1	408	6	9990	1	BGIBMGA013806	0
GO:0009307	DNA restriction-modification system	biological_process	0.24245	1	1	408	6	9990	1	BGIBMGA013806	0
GO:0015666	restriction endodeoxyribonuclease activity	molecular_function	0.24245	1	1	408	6	9990	1	BGIBMGA013806	0
GO:0044355	clearance of foreign intracellular DNA	biological_process	0.24245	1	1	408	6	9990	1	BGIBMGA013806	0
GO:0044085	cellular component biogenesis	biological_process	0.24365	1	17	408	330	9990	9	BGIBMGA013625,BGIBMGA007265,BGIBMGA006738,BGIBMGA006056,BGIBMGA003305,Novel00496,BGIBMGA008521,BGIBMGA000277,BGIBMGA005014	8	BGIBMGA011904,BGIBMGA009854,BGIBMGA013108,BGIBMGA013700,BGIBMGA001587,BGIBMGA013778,BGIBMGA014227,BGIBMGA010471
GO:0042254	ribosome biogenesis	biological_process	0.24431	1	4	408	63	9990	3	BGIBMGA006056,BGIBMGA013625,BGIBMGA006738	1	BGIBMGA011904
GO:0010256	endomembrane system organization	biological_process	0.24563	1	1	408	7	9990	0		1	BGIBMGA011628
GO:0006313	transposition, DNA-mediated	biological_process	0.24611	1	3	408	44	9990	2	Novel01348,BGIBMGA009874	1	BGIBMGA006112
GO:0032196	transposition	biological_process	0.24611	1	3	408	44	9990	2	Novel01348,BGIBMGA009874	1	BGIBMGA006112
GO:0043207	response to external biotic stimulus	biological_process	0.24636	1	4	408	55	9990	2	BGIBMGA008663,Novel01672	2	BGIBMGA013342,BGIBMGA004806
GO:0051707	response to other organism	biological_process	0.24636	1	4	408	55	9990	2	BGIBMGA008663,Novel01672	2	BGIBMGA004806,BGIBMGA013342
GO:0032182	ubiquitin-like protein binding	molecular_function	0.24701	1	1	408	6	9990	1	BGIBMGA008712	0
GO:0043130	ubiquitin binding	molecular_function	0.24701	1	1	408	6	9990	1	BGIBMGA008712	0
GO:0044238	primary metabolic process	biological_process	0.24881	1	168	408	3885	9990	88	BGIBMGA001353,BGIBMGA014191,BGIBMGA006777,Novel01348,BGIBMGA012182,BGIBMGA005658,Novel01291,BGIBMGA009052,BGIBMGA012153,BGIBMGA009851,BGIBMGA010236,BGIBMGA013361,BGIBMGA013625,BGIBMGA010316,BGIBMGA005972,BGIBMGA013070,BGIBMGA012496,BGIBMGA003791,BGIBMGA009910,BGIBMGA005830,BGIBMGA002051,BGIBMGA009900,BGIBMGA004438,BGIBMGA007425,BGIBMGA009610,BGIBMGA001500,BGIBMGA003305,BGIBMGA006056,Novel00271,BG…	80	BGIBMGA004414,Novel00249,BGIBMGA003647,BGIBMGA003461,BGIBMGA007963,BGIBMGA010812,BGIBMGA012372,BGIBMGA011610,BGIBMGA009139,BGIBMGA007628,BGIBMGA014126,BGIBMGA012423,BGIBMGA007970,BGIBMGA014227,BGIBMGA004060,BGIBMGA006655,BGIBMGA007204,BGIBMGA012027,BGIBMGA006112,BGIBMGA006874,BGIBMGA005286,BGIBMGA000025,BGIBMGA000662,BGIBMGA007314,BGIBMGA006510,BGIBMGA007517,BGIBMGA008064,BGIBMGA005320,BGIBMGA009…
GO:0004000	adenosine deaminase activity	molecular_function	0.25048	1	1	408	7	9990	1	Novel01291	0
GO:0005882	intermediate filament	cellular_component	0.25243	1	3	408	41	9990	0		3	BGIBMGA006315,BGIBMGA014227,BGIBMGA000612
GO:0045111	intermediate filament cytoskeleton	cellular_component	0.25243	1	3	408	41	9990	0		3	BGIBMGA000612,BGIBMGA014227,BGIBMGA006315
GO:0031554	regulation of DNA-templated transcription, termination	biological_process	0.25301	1	1	408	6	9990	0		1	BGIBMGA003854
GO:0031555	transcriptional attenuation	biological_process	0.25301	1	1	408	6	9990	0		1	BGIBMGA003854
GO:0031556	transcriptional attenuation by ribosome	biological_process	0.25301	1	1	408	6	9990	0		1	BGIBMGA003854
GO:0003995	acyl-CoA dehydrogenase activity	molecular_function	0.25315	1	2	408	17	9990	1	Novel00641	1	BGIBMGA010471
GO:0045595	regulation of cell differentiation	biological_process	0.2533	1	1	408	6	9990	0		1	BGIBMGA009503
GO:0006081	cellular aldehyde metabolic process	biological_process	0.25354	1	2	408	24	9990	1	BGIBMGA009052	1	BGIBMGA008914
GO:0031975	envelope	cellular_component	0.25635	1	12	408	205	9990	5	Novel00111,BGIBMGA000804,BGIBMGA012153,Novel01203,BGIBMGA001353	7	BGIBMGA010471,BGIBMGA001147,BGIBMGA007204,BGIBMGA006009,BGIBMGA013376,BGIBMGA013828,BGIBMGA014227
GO:0042157	lipoprotein metabolic process	biological_process	0.25674	1	3	408	39	9990	1	BGIBMGA013361	2	BGIBMGA013108,BGIBMGA014126
GO:0004177	aminopeptidase activity	molecular_function	0.25747	1	2	408	23	9990	2	BGIBMGA008521,BGIBMGA005372	0
GO:0006364	rRNA processing	biological_process	0.25774	1	3	408	45	9990	2	BGIBMGA013625,BGIBMGA006738	1	BGIBMGA011904
GO:0016072	rRNA metabolic process	biological_process	0.25774	1	3	408	45	9990	2	BGIBMGA006738,BGIBMGA013625	1	BGIBMGA011904
GO:0016818	hydrolase activity, acting on acid anhydrides, in phosphorus-containing anhydrides	molecular_function	0.25809	1	31	408	603	9990	11	BGIBMGA009056,BGIBMGA001801,BGIBMGA001773,BGIBMGA013898,BGIBMGA006526,Novel00111,BGIBMGA013884,BGIBMGA007265,BGIBMGA008997,BGIBMGA009910,BGIBMGA010794	20	BGIBMGA014226,BGIBMGA007314,BGIBMGA014227,BGIBMGA001546,BGIBMGA001336,BGIBMGA001587,BGIBMGA009572,BGIBMGA009503,BGIBMGA003690,BGIBMGA010471,BGIBMGA001147,BGIBMGA008914,BGIBMGA004415,BGIBMGA004616,BGIBMGA007738,BGIBMGA000613,BGIBMGA005202,BGIBMGA000612,BGIBMGA012372,BGIBMGA005094
GO:0006807	nitrogen compound metabolic process	biological_process	0.25835	1	113	408	2565	9990	60	BGIBMGA013625,BGIBMGA010316,BGIBMGA003259,BGIBMGA013070,BGIBMGA003791,BGIBMGA012496,BGIBMGA002237,BGIBMGA009910,BGIBMGA005830,Novel00367,BGIBMGA009900,BGIBMGA001052,BGIBMGA009056,BGIBMGA008038,BGIBMGA005014,BGIBMGA014191,BGIBMGA001353,Novel01348,BGIBMGA006738,BGIBMGA005658,Novel01291,BGIBMGA009052,BGIBMGA012153,Novel01004,BGIBMGA009851,BGIBMGA010236,BGIBMGA012994,Novel01530,BGIBMGA008293,BGIBMGA0…	53	BGIBMGA002964,BGIBMGA007677,BGIBMGA011610,BGIBMGA012372,BGIBMGA002788,BGIBMGA008673,BGIBMGA010573,BGIBMGA007628,BGIBMGA012423,BGIBMGA001546,BGIBMGA007970,BGIBMGA004060,BGIBMGA008914,BGIBMGA006655,BGIBMGA012027,BGIBMGA007204,BGIBMGA006989,BGIBMGA000613,BGIBMGA004414,BGIBMGA011363,BGIBMGA007987,BGIBMGA002734,BGIBMGA010471,BGIBMGA000563,BGIBMGA006382,BGIBMGA004415,BGIBMGA009854,BGIBMGA001167,BGIBMGA…
GO:0044710	single-organism metabolic process	biological_process	0.25861	1	90	408	2005	9990	43	BGIBMGA012153,Novel01004,BGIBMGA009052,BGIBMGA001353,Novel01348,BGIBMGA005471,BGIBMGA006526,Novel00650,BGIBMGA009851,BGIBMGA010236,Novel00641,BGIBMGA009910,Novel00789,BGIBMGA003791,BGIBMGA005856,BGIBMGA003259,BGIBMGA009056,BGIBMGA004438,BGIBMGA009178,BGIBMGA009122,BGIBMGA007919,BGIBMGA000254,BGIBMGA014539,BGIBMGA005493,Novel00111,BGIBMGA007438,BGIBMGA014133,BGIBMGA014194,BGIBMGA004227,BGIBMGA0098…	47	BGIBMGA003364,BGIBMGA005763,BGIBMGA000613,BGIBMGA011145,BGIBMGA010582,BGIBMGA013108,BGIBMGA000563,BGIBMGA007963,BGIBMGA010471,BGIBMGA001587,BGIBMGA002734,BGIBMGA002907,BGIBMGA013341,BGIBMGA002788,BGIBMGA011610,BGIBMGA012372,BGIBMGA007628,BGIBMGA008914,BGIBMGA012027,BGIBMGA007204,BGIBMGA001546,BGIBMGA014227,Novel01577,Novel00649,BGIBMGA000025,BGIBMGA005478,BGIBMGA000005,BGIBMGA000332,BGIBMGA003199…
GO:0030435	sporulation resulting in formation of a cellular spore	biological_process	0.25978	1	1	408	6	9990	1	Novel01448	0
GO:0004814	arginine-tRNA ligase activity	molecular_function	0.26081	1	1	408	7	9990	1	BGIBMGA003791	0
GO:0006420	arginyl-tRNA aminoacylation	biological_process	0.26081	1	1	408	7	9990	1	BGIBMGA003791	0
GO:0044057	regulation of system process	biological_process	0.26151	1	1	408	7	9990	1	BGIBMGA009900	0
GO:0051189	prosthetic group metabolic process	biological_process	0.26209	1	1	408	7	9990	0		1	BGIBMGA000563
GO:0016742	hydroxymethyl-, formyl- and related transferase activity	molecular_function	0.26383	1	1	408	7	9990	1	BGIBMGA002462	0
GO:0005310	dicarboxylic acid transmembrane transporter activity	molecular_function	0.26443	1	1	408	7	9990	0		1	BGIBMGA014226
GO:0031400	negative regulation of protein modification process	biological_process	0.26632	1	1	408	8	9990	0		1	BGIBMGA001587
GO:0051348	negative regulation of transferase activity	biological_process	0.26632	1	1	408	8	9990	0		1	BGIBMGA001587
GO:0030682	evasion or tolerance of host defense response	biological_process	0.26663	1	1	408	7	9990	0		1	BGIBMGA004806
GO:0044413	avoidance of host defenses	biological_process	0.26663	1	1	408	7	9990	0		1	BGIBMGA004806
GO:0044415	evasion or tolerance of host defenses	biological_process	0.26663	1	1	408	7	9990	0		1	BGIBMGA004806
GO:0051807	evasion or tolerance of defense response of other organism involved in symbiotic interaction	biological_process	0.26663	1	1	408	7	9990	0		1	BGIBMGA004806
GO:0051832	avoidance of defenses of other organism involved in symbiotic interaction	biological_process	0.26663	1	1	408	7	9990	0		1	BGIBMGA004806
GO:0051834	evasion or tolerance of defenses of other organism involved in symbiotic interaction	biological_process	0.26663	1	1	408	7	9990	0		1	BGIBMGA004806
GO:0052173	response to defenses of other organism involved in symbiotic interaction	biological_process	0.26663	1	1	408	7	9990	0		1	BGIBMGA004806
GO:0052200	response to host defenses	biological_process	0.26663	1	1	408	7	9990	0		1	BGIBMGA004806
GO:0075136	response to host	biological_process	0.26663	1	1	408	7	9990	0		1	BGIBMGA004806
GO:0016903	oxidoreductase activity, acting on the aldehyde or oxo group of donors	molecular_function	0.27136	1	3	408	43	9990	1	BGIBMGA009052	2	BGIBMGA004415,BGIBMGA011145
GO:0004455	ketol-acid reductoisomerase activity	molecular_function	0.27166	1	1	408	8	9990	1	BGIBMGA009052	0
GO:0051782	negative regulation of cell division	biological_process	0.27254	1	1	408	8	9990	0		1	BGIBMGA001587
GO:0048523	negative regulation of cellular process	biological_process	0.27383	1	5	408	81	9990	1	BGIBMGA003259	4	BGIBMGA001587,BGIBMGA009503,BGIBMGA007905,BGIBMGA013089
GO:0051128	regulation of cellular component organization	biological_process	0.27632	1	3	408	45	9990	0		3	BGIBMGA003854,BGIBMGA011628,BGIBMGA001587
GO:0003968	RNA-directed RNA polymerase activity	molecular_function	0.27782	1	3	408	41	9990	0		3	BGIBMGA004415,BGIBMGA011363,BGIBMGA006655
GO:0043244	regulation of protein complex disassembly	biological_process	0.2783	1	1	408	7	9990	0		1	BGIBMGA003854
GO:0010948	negative regulation of cell cycle process	biological_process	0.27958	1	1	408	8	9990	0		1	BGIBMGA001587
GO:0004866	endopeptidase inhibitor activity	molecular_function	0.27975	1	3	408	38	9990	0		3	BGIBMGA005129,BGIBMGA003690,BGIBMGA005131
GO:0061135	endopeptidase regulator activity	molecular_function	0.27975	1	3	408	38	9990	0		3	BGIBMGA005129,BGIBMGA003690,BGIBMGA005131
GO:0009607	response to biotic stimulus	biological_process	0.28082	1	4	408	59	9990	2	BGIBMGA008663,Novel01672	2	BGIBMGA004806,BGIBMGA013342
GO:0004652	polynucleotide adenylyltransferase activity	molecular_function	0.28201	1	1	408	7	9990	1	BGIBMGA005014	0
GO:0006733	oxidoreduction coenzyme metabolic process	biological_process	0.28265	1	3	408	45	9990	2	BGIBMGA009052,BGIBMGA005493	1	BGIBMGA008914
GO:0015293	symporter activity	molecular_function	0.28362	1	3	408	44	9990	0		3	BGIBMGA014226,BGIBMGA013108,BGIBMGA009781
GO:0015294	solute:cation symporter activity	molecular_function	0.28362	1	3	408	44	9990	0		3	BGIBMGA013108,BGIBMGA014226,BGIBMGA009781
GO:0016682	oxidoreductase activity, acting on diphenols and related substances as donors, oxygen as acceptor	molecular_function	0.28533	1	1	408	8	9990	0		1	BGIBMGA011732
GO:0015066	alpha-amylase inhibitor activity	molecular_function	0.28981	1	1	408	2	9990	0		1	BGIBMGA010471
GO:0031324	negative regulation of cellular metabolic process	biological_process	0.29214	1	3	408	45	9990	1	BGIBMGA003259	2	BGIBMGA007905,BGIBMGA001587
GO:0016651	oxidoreductase activity, acting on NAD(P)H	molecular_function	0.29522	1	5	408	72	9990	2	BGIBMGA006013,BGIBMGA009987	3	BGIBMGA007204,BGIBMGA000025,BGIBMGA007963
GO:0098655	cation transmembrane transport	biological_process	0.29576	1	9	408	167	9990	6	BGIBMGA000804,Novel00111,BGIBMGA012153,BGIBMGA009056,BGIBMGA001353,BGIBMGA000254	3	BGIBMGA010471,BGIBMGA001147,Novel00269
GO:0098660	inorganic ion transmembrane transport	biological_process	0.29576	1	9	408	167	9990	6	BGIBMGA001353,BGIBMGA009056,BGIBMGA000254,BGIBMGA000804,Novel00111,BGIBMGA012153	3	Novel00269,BGIBMGA001147,BGIBMGA010471
GO:0098662	inorganic cation transmembrane transport	biological_process	0.29576	1	9	408	167	9990	6	BGIBMGA009056,BGIBMGA001353,BGIBMGA000254,BGIBMGA012153,BGIBMGA000804,Novel00111	3	Novel00269,BGIBMGA010471,BGIBMGA001147
GO:0016462	pyrophosphatase activity	molecular_function	0.29579	1	30	408	593	9990	11	BGIBMGA007265,BGIBMGA013884,BGIBMGA009910,BGIBMGA010794,BGIBMGA008997,BGIBMGA013898,BGIBMGA009056,BGIBMGA001801,BGIBMGA001773,BGIBMGA006526,Novel00111	19	BGIBMGA007738,BGIBMGA000613,BGIBMGA004616,BGIBMGA012372,BGIBMGA005094,BGIBMGA000612,BGIBMGA005202,BGIBMGA001587,BGIBMGA009572,BGIBMGA001336,BGIBMGA001546,BGIBMGA014227,BGIBMGA007314,BGIBMGA014226,BGIBMGA008914,BGIBMGA001147,BGIBMGA010471,BGIBMGA003690,BGIBMGA009503
GO:0032259	methylation	biological_process	0.29768	1	4	408	66	9990	3	BGIBMGA013625,BGIBMGA005460,BGIBMGA006738	1	BGIBMGA005286
GO:0006276	plasmid maintenance	biological_process	0.30024	1	1	408	6	9990	0		1	BGIBMGA012240
GO:0009317	acetyl-CoA carboxylase complex	cellular_component	0.30051	1	1	408	9	9990	0		1	BGIBMGA014227
GO:0032446	protein modification by small protein conjugation	biological_process	0.30126	1	2	408	23	9990	1	BGIBMGA012994	1	BGIBMGA001587
GO:0070647	protein modification by small protein conjugation or removal	biological_process	0.30126	1	2	408	23	9990	1	BGIBMGA012994	1	BGIBMGA001587
GO:0009617	response to bacterium	biological_process	0.30211	1	3	408	41	9990	2	Novel01672,BGIBMGA008663	1	BGIBMGA013342
GO:0042742	defense response to bacterium	biological_process	0.30211	1	3	408	41	9990	2	Novel01672,BGIBMGA008663	1	BGIBMGA013342
GO:0055114	oxidation-reduction process	biological_process	0.30435	1	38	408	820	9990	11	Novel00789,BGIBMGA009910,BGIBMGA005710,BGIBMGA011725,BGIBMGA008120,BGIBMGA006013,BGIBMGA009052,BGIBMGA006526,BGIBMGA014539,Novel00641,BGIBMGA014194	27	BGIBMGA010461,BGIBMGA011610,BGIBMGA011732,BGIBMGA004415,BGIBMGA014559,BGIBMGA007204,BGIBMGA008914,BGIBMGA006745,BGIBMGA005015,BGIBMGA008882,BGIBMGA000005,BGIBMGA000025,BGIBMGA005478,BGIBMGA005763,BGIBMGA003364,Novel01577,BGIBMGA013108,BGIBMGA003199,BGIBMGA011145,BGIBMGA002938,BGIBMGA000563,BGIBMGA010471,BGIBMGA007963,BGIBMGA007042,BGIBMGA002734,BGIBMGA002907,BGIBMGA003866
GO:0006071	glycerol metabolic process	biological_process	0.3058	1	1	408	8	9990	1	Novel00896	0
GO:0044423	virion part	cellular_component	0.306	1	14	408	270	9990	5	BGIBMGA003791,Novel00597,BGIBMGA008964,BGIBMGA008663,Novel00384	9	BGIBMGA008914,Novel01172,BGIBMGA010471,BGIBMGA014126,BGIBMGA001587,BGIBMGA004064,BGIBMGA008287,BGIBMGA009854,BGIBMGA011298
GO:0010639	negative regulation of organelle organization	biological_process	0.30717	1	1	408	9	9990	0		1	BGIBMGA001587
GO:0005516	calmodulin binding	molecular_function	0.30896	1	1	408	9	9990	0		1	BGIBMGA011012
GO:0044462	external encapsulating structure part	cellular_component	0.30941	1	1	408	7	9990	0		1	BGIBMGA006009
GO:0009755	hormone-mediated signaling pathway	biological_process	0.30984	1	2	408	25	9990	0		2	BGIBMGA002964,BGIBMGA007888
GO:0014070	response to organic cyclic compound	biological_process	0.30984	1	2	408	25	9990	0		2	BGIBMGA002964,BGIBMGA007888
GO:0032870	cellular response to hormone stimulus	biological_process	0.30984	1	2	408	25	9990	0		2	BGIBMGA007888,BGIBMGA002964
GO:0033993	response to lipid	biological_process	0.30984	1	2	408	25	9990	0		2	BGIBMGA002964,BGIBMGA007888
GO:0043401	steroid hormone mediated signaling pathway	biological_process	0.30984	1	2	408	25	9990	0		2	BGIBMGA007888,BGIBMGA002964
GO:0048545	response to steroid hormone	biological_process	0.30984	1	2	408	25	9990	0		2	BGIBMGA007888,BGIBMGA002964
GO:0071383	cellular response to steroid hormone stimulus	biological_process	0.30984	1	2	408	25	9990	0		2	BGIBMGA002964,BGIBMGA007888
GO:0071396	cellular response to lipid	biological_process	0.30984	1	2	408	25	9990	0		2	BGIBMGA002964,BGIBMGA007888
GO:0071407	cellular response to organic cyclic compound	biological_process	0.30984	1	2	408	25	9990	0		2	BGIBMGA007888,BGIBMGA002964
GO:0005343	organic acid:sodium symporter activity	molecular_function	0.31267	1	1	408	9	9990	0		1	BGIBMGA014226
GO:0015296	anion:cation symporter activity	molecular_function	0.31267	1	1	408	9	9990	0		1	BGIBMGA014226
GO:0008033	tRNA processing	biological_process	0.31301	1	5	408	88	9990	3	BGIBMGA005710,BGIBMGA014133,BGIBMGA001700	2	BGIBMGA012423,BGIBMGA012239
GO:0016820	hydrolase activity, acting on acid anhydrides, catalyzing transmembrane movement of substances	molecular_function	0.31364	1	5	408	83	9990	3	BGIBMGA009056,BGIBMGA013884,Novel00111	2	BGIBMGA001147,BGIBMGA007738
GO:1901565	organonitrogen compound catabolic process	biological_process	0.31371	1	3	408	48	9990	2	BGIBMGA008038,BGIBMGA010236	1	BGIBMGA007987
GO:0016811	hydrolase activity, acting on carbon-nitrogen (but not peptide) bonds, in linear amides	molecular_function	0.31492	1	2	408	28	9990	1	BGIBMGA008038	1	BGIBMGA007987
GO:0015078	hydrogen ion transmembrane transporter activity	molecular_function	0.31528	1	10	408	196	9990	7	BGIBMGA000804,Novel00111,BGIBMGA012153,BGIBMGA011725,Novel01037,BGIBMGA000254,BGIBMGA001353	3	BGIBMGA001147,BGIBMGA010471,Novel00269
GO:0045263	proton-transporting ATP synthase complex, coupling factor F(o)	cellular_component	0.31616	1	3	408	45	9990	3	BGIBMGA012153,BGIBMGA000804,BGIBMGA001353	0
GO:0031967	organelle envelope	cellular_component	0.31788	1	11	408	197	9990	5	BGIBMGA001353,Novel01203,Novel00111,BGIBMGA000804,BGIBMGA012153	6	BGIBMGA014227,BGIBMGA013376,BGIBMGA013828,BGIBMGA001147,BGIBMGA010471,BGIBMGA007204
GO:0006546	glycine catabolic process	biological_process	0.31809	1	1	408	9	9990	1	BGIBMGA010236	0
GO:0009071	serine family amino acid catabolic process	biological_process	0.31809	1	1	408	9	9990	1	BGIBMGA010236	0
GO:0019062	virion attachment to host cell	biological_process	0.31925	1	1	408	8	9990	0		1	BGIBMGA011298
GO:0044406	adhesion of symbiont to host	biological_process	0.31925	1	1	408	8	9990	0		1	BGIBMGA011298
GO:0044650	adhesion of symbiont to host cell	biological_process	0.31925	1	1	408	8	9990	0		1	BGIBMGA011298
GO:0008276	protein methyltransferase activity	molecular_function	0.31999	1	3	408	47	9990	2	BGIBMGA006738,BGIBMGA013625	1	BGIBMGA005286
GO:0005024	transforming growth factor beta-activated receptor activity	molecular_function	0.32402	1	1	408	9	9990	1	Novel01344	0
GO:0003707	steroid hormone receptor activity	molecular_function	0.3247	1	2	408	26	9990	0		2	BGIBMGA002964,BGIBMGA007888
GO:0015662	ATPase activity, coupled to transmembrane movement of ions, phosphorylative mechanism	molecular_function	0.32687	1	1	408	9	9990	1	BGIBMGA013884	0
GO:0017048	Rho GTPase binding	molecular_function	0.32816	1	1	408	8	9990	0		1	BGIBMGA008436
GO:0006091	generation of precursor metabolites and energy	biological_process	0.33086	1	6	408	99	9990	2	BGIBMGA012496,BGIBMGA005493	4	BGIBMGA013108,BGIBMGA000025,BGIBMGA007204,BGIBMGA010471
GO:0005337	nucleoside transmembrane transporter activity	molecular_function	0.33088	1	1	408	10	9990	0		1	BGIBMGA009781
GO:0009791	post-embryonic development	biological_process	0.33288	1	1	408	11	9990	1	BGIBMGA000021	0
GO:0009878	nodule morphogenesis	biological_process	0.33288	1	1	408	11	9990	1	BGIBMGA000021	0
GO:0009886	post-embryonic morphogenesis	biological_process	0.33288	1	1	408	11	9990	1	BGIBMGA000021	0
GO:0044111	development involved in symbiotic interaction	biological_process	0.33288	1	1	408	11	9990	1	BGIBMGA000021	0
GO:0034062	RNA polymerase activity	molecular_function	0.33329	1	7	408	130	9990	3	BGIBMGA014191,BGIBMGA014133,BGIBMGA014134	4	BGIBMGA011610,BGIBMGA006655,BGIBMGA004415,BGIBMGA011363
GO:0043631	RNA polyadenylation	biological_process	0.33335	1	1	408	9	9990	1	BGIBMGA005014	0
GO:0030312	external encapsulating structure	cellular_component	0.33506	1	3	408	49	9990	1	BGIBMGA012182	2	BGIBMGA006009,BGIBMGA001546
GO:0051082	unfolded protein binding	molecular_function	0.33574	1	4	408	69	9990	0		4	BGIBMGA007314,BGIBMGA004415,BGIBMGA014227,BGIBMGA013700
GO:0030313	cell envelope	cellular_component	0.33725	1	1	408	8	9990	0		1	BGIBMGA006009
GO:0051129	negative regulation of cellular component organization	biological_process	0.33833	1	1	408	10	9990	0		1	BGIBMGA001587
GO:0001871	pattern binding	molecular_function	0.33834	1	1	408	10	9990	1	BGIBMGA007966	0
GO:0030247	polysaccharide binding	molecular_function	0.33834	1	1	408	10	9990	1	BGIBMGA007966	0
GO:0030151	molybdenum ion binding	molecular_function	0.33936	1	1	408	10	9990	1	BGIBMGA009851	0
GO:0098542	defense response to other organism	biological_process	0.33979	1	3	408	44	9990	2	BGIBMGA008663,Novel01672	1	BGIBMGA013342
GO:0071495	cellular response to endogenous stimulus	biological_process	0.34028	1	2	408	27	9990	0		2	BGIBMGA007888,BGIBMGA002964
GO:0031325	positive regulation of cellular metabolic process	biological_process	0.34056	1	5	408	85	9990	2	BGIBMGA014134,BGIBMGA003305	3	BGIBMGA014227,BGIBMGA001587,BGIBMGA002412
GO:0019899	enzyme binding	molecular_function	0.34143	1	3	408	46	9990	0		3	BGIBMGA007517,BGIBMGA009854,BGIBMGA008436
GO:0005044	scavenger receptor activity	molecular_function	0.3422	1	1	408	8	9990	1	BGIBMGA007966	0
GO:0038024	cargo receptor activity	molecular_function	0.3422	1	1	408	8	9990	1	BGIBMGA007966	0
GO:0032269	negative regulation of cellular protein metabolic process	biological_process	0.34349	1	1	408	11	9990	0		1	BGIBMGA001587
GO:0051248	negative regulation of protein metabolic process	biological_process	0.34349	1	1	408	11	9990	0		1	BGIBMGA001587
GO:0016780	phosphotransferase activity, for other substituted phosphate groups	molecular_function	0.34387	1	1	408	10	9990	1	BGIBMGA004438	0
GO:0022613	ribonucleoprotein complex biogenesis	biological_process	0.34484	1	4	408	74	9990	3	BGIBMGA006738,BGIBMGA006056,BGIBMGA013625	1	BGIBMGA011904
GO:0031625	ubiquitin protein ligase binding	molecular_function	0.34514	1	1	408	10	9990	0		1	BGIBMGA007517
GO:0044389	ubiquitin-like protein ligase binding	molecular_function	0.34514	1	1	408	10	9990	0		1	BGIBMGA007517
GO:0016879	ligase activity, forming carbon-nitrogen bonds	molecular_function	0.34563	1	5	408	93	9990	3	BGIBMGA012994,Novel01530,BGIBMGA007345	2	BGIBMGA000662,BGIBMGA004064
GO:0004527	exonuclease activity	molecular_function	0.34638	1	3	408	50	9990	0		3	BGIBMGA004176,BGIBMGA013700,BGIBMGA008882
GO:0009725	response to hormone	biological_process	0.3465	1	2	408	27	9990	0		2	BGIBMGA002964,BGIBMGA007888
GO:0022900	electron transport chain	biological_process	0.34758	1	3	408	43	9990	0		3	BGIBMGA013108,BGIBMGA007204,BGIBMGA000025
GO:0044179	hemolysis in other organism	biological_process	0.34881	1	1	408	4	9990	0		1	BGIBMGA010471
GO:0051715	cytolysis in other organism	biological_process	0.34881	1	1	408	4	9990	0		1	BGIBMGA010471
GO:0004114	3',5'-cyclic-nucleotide phosphodiesterase activity	molecular_function	0.34961	1	1	408	10	9990	1	BGIBMGA013070	0
GO:0005664	nuclear origin of replication recognition complex	cellular_component	0.34993	1	1	408	9	9990	1	BGIBMGA006056	0
GO:0017111	nucleoside-triphosphatase activity	molecular_function	0.35316	1	29	408	588	9990	10	BGIBMGA006526,Novel00111,BGIBMGA009056,BGIBMGA001801,BGIBMGA013898,BGIBMGA008997,BGIBMGA009910,BGIBMGA010794,BGIBMGA013884,BGIBMGA007265	19	BGIBMGA003690,BGIBMGA009503,BGIBMGA010471,BGIBMGA008914,BGIBMGA001147,BGIBMGA007314,BGIBMGA014226,BGIBMGA014227,BGIBMGA001546,BGIBMGA009572,BGIBMGA001587,BGIBMGA001336,BGIBMGA005202,BGIBMGA000612,BGIBMGA005094,BGIBMGA012372,BGIBMGA007738,BGIBMGA000613,BGIBMGA004616
GO:0009892	negative regulation of metabolic process	biological_process	0.35378	1	3	408	50	9990	1	BGIBMGA003259	2	BGIBMGA007905,BGIBMGA001587
GO:0071310	cellular response to organic substance	biological_process	0.35429	1	2	408	28	9990	0		2	BGIBMGA007888,BGIBMGA002964
GO:0015370	solute:sodium symporter activity	molecular_function	0.35546	1	2	408	30	9990	0		2	BGIBMGA009781,BGIBMGA014226
GO:0006633	fatty acid biosynthetic process	biological_process	0.35757	1	2	408	28	9990	1	BGIBMGA009122	1	BGIBMGA014227
GO:0010604	positive regulation of macromolecule metabolic process	biological_process	0.35777	1	3	408	43	9990	2	BGIBMGA003305,BGIBMGA014134	1	BGIBMGA002412
GO:0052689	carboxylic ester hydrolase activity	molecular_function	0.35959	1	4	408	73	9990	2	BGIBMGA009178,BGIBMGA009851	2	BGIBMGA010582,BGIBMGA001546
GO:0006631	fatty acid metabolic process	biological_process	0.36	1	4	408	73	9990	1	BGIBMGA009122	3	BGIBMGA014227,BGIBMGA005763,BGIBMGA013341
GO:0004181	metallocarboxypeptidase activity	molecular_function	0.36004	1	2	408	31	9990	1	BGIBMGA003532	1	BGIBMGA005320
GO:0008235	metalloexopeptidase activity	molecular_function	0.36004	1	2	408	31	9990	1	BGIBMGA003532	1	BGIBMGA005320
GO:0009523	photosystem II	cellular_component	0.36016	1	2	408	27	9990	2	BGIBMGA012496,Novel01672	0
GO:0003779	actin binding	molecular_function	0.36024	1	6	408	110	9990	2	Novel00346,Novel01205	4	BGIBMGA012764,BGIBMGA008658,BGIBMGA008436,BGIBMGA008337
GO:0043414	macromolecule methylation	biological_process	0.36186	1	3	408	51	9990	2	BGIBMGA006738,BGIBMGA013625	1	BGIBMGA005286
GO:0006353	DNA-templated transcription, termination	biological_process	0.36426	1	1	408	10	9990	0		1	BGIBMGA003854
GO:0016705	oxidoreductase activity, acting on paired donors, with incorporation or reduction of molecular oxygen	molecular_function	0.36503	1	9	408	180	9990	2	BGIBMGA005710,BGIBMGA014539	7	BGIBMGA003866,BGIBMGA005015,BGIBMGA000005,BGIBMGA002938,Novel01577,BGIBMGA000563,BGIBMGA010471
GO:0048519	negative regulation of biological process	biological_process	0.36567	1	5	408	91	9990	1	BGIBMGA003259	4	BGIBMGA009503,BGIBMGA007905,BGIBMGA013089,BGIBMGA001587
GO:0033177	proton-transporting two-sector ATPase complex, proton-transporting domain	cellular_component	0.36783	1	6	408	112	9990	4	BGIBMGA000254,BGIBMGA000804,BGIBMGA012153,BGIBMGA001353	2	Novel00269,BGIBMGA010471
GO:0030154	cell differentiation	biological_process	0.36807	1	3	408	53	9990	2	BGIBMGA012182,Novel01448	1	BGIBMGA009503
GO:0043086	negative regulation of catalytic activity	biological_process	0.36818	1	1	408	11	9990	0		1	BGIBMGA001587
GO:0044092	negative regulation of molecular function	biological_process	0.36818	1	1	408	11	9990	0		1	BGIBMGA001587
GO:0016888	endodeoxyribonuclease activity, producing 5'-phosphomonoesters	molecular_function	0.37042	1	1	408	11	9990	1	BGIBMGA013806	0
GO:0042597	periplasmic space	cellular_component	0.37176	1	1	408	9	9990	0		1	BGIBMGA013108
GO:0016830	carbon-carbon lyase activity	molecular_function	0.37384	1	3	408	53	9990	0		3	BGIBMGA000613,BGIBMGA002958,BGIBMGA003199
GO:0007219	Notch signaling pathway	biological_process	0.37634	1	1	408	10	9990	1	BGIBMGA004408	0
GO:0009719	response to endogenous stimulus	biological_process	0.37641	1	2	408	29	9990	0		2	BGIBMGA007888,BGIBMGA002964
GO:0005615	extracellular space	cellular_component	0.37923	1	4	408	73	9990	0		4	BGIBMGA001587,BGIBMGA009854,BGIBMGA014227,BGIBMGA013108
GO:0006732	coenzyme metabolic process	biological_process	0.37937	1	5	408	99	9990	2	BGIBMGA009052,BGIBMGA005493	3	BGIBMGA007628,BGIBMGA008914,BGIBMGA000563
GO:0044712	single-organism catabolic process	biological_process	0.38007	1	6	408	122	9990	3	BGIBMGA009178,BGIBMGA010236,BGIBMGA005493	3	BGIBMGA012948,BGIBMGA000332,BGIBMGA001587
GO:0005637	nuclear inner membrane	cellular_component	0.38029	1	1	408	8	9990	0		1	BGIBMGA013376
GO:0005639	integral component of nuclear inner membrane	cellular_component	0.38029	1	1	408	8	9990	0		1	BGIBMGA013376
GO:0031229	intrinsic component of nuclear inner membrane	cellular_component	0.38029	1	1	408	8	9990	0		1	BGIBMGA013376
GO:0044453	nuclear membrane part	cellular_component	0.38029	1	1	408	8	9990	0		1	BGIBMGA013376
GO:0001726	ruffle	cellular_component	0.38203	1	1	408	4	9990	0		1	BGIBMGA010471
GO:0031252	cell leading edge	cellular_component	0.38203	1	1	408	4	9990	0		1	BGIBMGA010471
GO:1990542	mitochondrial transmembrane transport	biological_process	0.38215	1	1	408	9	9990	1	Novel01203	0
GO:0004867	serine-type endopeptidase inhibitor activity	molecular_function	0.38505	1	2	408	27	9990	0		2	BGIBMGA005129,BGIBMGA003690
GO:0016151	nickel cation binding	molecular_function	0.38568	1	2	408	33	9990	1	BGIBMGA008521	1	BGIBMGA011610
GO:0016645	oxidoreductase activity, acting on the CH-NH group of donors	molecular_function	0.38637	1	2	408	34	9990	1	BGIBMGA006526	1	BGIBMGA002734
GO:0009072	aromatic amino acid family metabolic process	biological_process	0.38687	1	1	408	12	9990	1	BGIBMGA007438	0
GO:0019033	viral tegument	cellular_component	0.38721	1	1	408	13	9990	1	BGIBMGA003791	0
GO:0000179	rRNA (adenine-N6,N6-)-dimethyltransferase activity	molecular_function	0.38799	1	1	408	13	9990	1	BGIBMGA006738	0
GO:0033014	tetrapyrrole biosynthetic process	biological_process	0.39017	1	6	408	108	9990	3	BGIBMGA010794,BGIBMGA009052,BGIBMGA001648	3	BGIBMGA000613,BGIBMGA001546,BGIBMGA004415
GO:0031411	gas vesicle	cellular_component	0.3907	1	1	408	9	9990	1	BGIBMGA013806	0
GO:0005759	mitochondrial matrix	cellular_component	0.39084	1	1	408	11	9990	1	BGIBMGA009841	0
GO:0019012	virion	cellular_component	0.39109	1	14	408	288	9990	5	Novel00597,BGIBMGA003791,BGIBMGA008964,BGIBMGA008663,Novel00384	9	Novel01172,BGIBMGA010471,BGIBMGA008914,BGIBMGA014126,BGIBMGA008287,BGIBMGA004064,BGIBMGA001587,BGIBMGA011298,BGIBMGA009854
GO:0006544	glycine metabolic process	biological_process	0.39148	1	1	408	12	9990	1	BGIBMGA010236	0
GO:0051539	4 iron, 4 sulfur cluster binding	molecular_function	0.39189	1	1	408	10	9990	1	BGIBMGA006013	0
GO:0000375	RNA splicing, via transesterification reactions	biological_process	0.39383	1	2	408	30	9990	1	BGIBMGA008293	1	BGIBMGA008882
GO:0000377	RNA splicing, via transesterification reactions with bulged adenosine as nucleophile	biological_process	0.39383	1	2	408	30	9990	1	BGIBMGA008293	1	BGIBMGA008882
GO:0000398	mRNA splicing, via spliceosome	biological_process	0.39383	1	2	408	30	9990	1	BGIBMGA008293	1	BGIBMGA008882
GO:0019684	photosynthesis, light reaction	biological_process	0.39422	1	1	408	12	9990	1	BGIBMGA012496	0
GO:0007050	cell cycle arrest	biological_process	0.39431	1	1	408	10	9990	0		1	BGIBMGA013089
GO:0009893	positive regulation of metabolic process	biological_process	0.39524	1	5	408	90	9990	2	BGIBMGA003305,BGIBMGA014134	3	BGIBMGA002412,BGIBMGA001587,BGIBMGA014227
GO:0032787	monocarboxylic acid metabolic process	biological_process	0.39557	1	5	408	99	9990	2	BGIBMGA009122,BGIBMGA005493	3	BGIBMGA005763,BGIBMGA014227,BGIBMGA013341
GO:0009401	phosphoenolpyruvate-dependent sugar phosphotransferase system	biological_process	0.39594	1	1	408	11	9990	0		1	BGIBMGA013108
GO:0003774	motor activity	molecular_function	0.39675	1	6	408	95	9990	0		6	BGIBMGA000613,BGIBMGA001587,BGIBMGA014226,BGIBMGA014227,BGIBMGA000612,BGIBMGA003690
GO:0046789	host cell surface receptor binding	molecular_function	0.39853	1	1	408	6	9990	0		1	BGIBMGA010471
GO:0043241	protein complex disassembly	biological_process	0.39961	1	1	408	12	9990	0		1	BGIBMGA003854
GO:0006096	glycolytic process	biological_process	0.39986	1	1	408	12	9990	1	BGIBMGA005493	0
GO:0006757	ATP generation from ADP	biological_process	0.39986	1	1	408	12	9990	1	BGIBMGA005493	0
GO:0009135	purine nucleoside diphosphate metabolic process	biological_process	0.39986	1	1	408	12	9990	1	BGIBMGA005493	0
GO:0009179	purine ribonucleoside diphosphate metabolic process	biological_process	0.39986	1	1	408	12	9990	1	BGIBMGA005493	0
GO:0009185	ribonucleoside diphosphate metabolic process	biological_process	0.39986	1	1	408	12	9990	1	BGIBMGA005493	0
GO:0046031	ADP metabolic process	biological_process	0.39986	1	1	408	12	9990	1	BGIBMGA005493	0
GO:0004112	cyclic-nucleotide phosphodiesterase activity	molecular_function	0.39993	1	1	408	12	9990	1	BGIBMGA013070	0
GO:0000160	phosphorelay signal transduction system	biological_process	0.40243	1	2	408	33	9990	0		2	BGIBMGA004415,BGIBMGA013108
GO:0003989	acetyl-CoA carboxylase activity	molecular_function	0.40246	1	1	408	12	9990	0		1	BGIBMGA014227
GO:0016421	CoA carboxylase activity	molecular_function	0.40246	1	1	408	12	9990	0		1	BGIBMGA014227
GO:0016885	ligase activity, forming carbon-carbon bonds	molecular_function	0.40246	1	1	408	12	9990	0		1	BGIBMGA014227
GO:0031965	nuclear membrane	cellular_component	0.40349	1	1	408	9	9990	0		1	BGIBMGA013376
GO:0005912	adherens junction	cellular_component	0.40394	1	1	408	5	9990	0		1	BGIBMGA010471
GO:0005924	cell-substrate adherens junction	cellular_component	0.40394	1	1	408	5	9990	0		1	BGIBMGA010471
GO:0005925	focal adhesion	cellular_component	0.40394	1	1	408	5	9990	0		1	BGIBMGA010471
GO:0030055	cell-substrate junction	cellular_component	0.40394	1	1	408	5	9990	0		1	BGIBMGA010471
GO:0070161	anchoring junction	cellular_component	0.40394	1	1	408	5	9990	0		1	BGIBMGA010471
GO:0005509	calcium ion binding	molecular_function	0.4043	1	10	408	191	9990	3	BGIBMGA009178,BGIBMGA001767,BGIBMGA009900	7	BGIBMGA013730,BGIBMGA002259,BGIBMGA000709,BGIBMGA006510,BGIBMGA013817,BGIBMGA012240,BGIBMGA005478
GO:0004719	protein-L-isoaspartate (D-aspartate) O-methyltransferase activity	molecular_function	0.40545	1	1	408	14	9990	1	BGIBMGA006738	0
GO:1901505	carbohydrate derivative transporter activity	molecular_function	0.4086	1	1	408	13	9990	0		1	BGIBMGA009781
GO:0001522	pseudouridine synthesis	biological_process	0.40861	1	1	408	13	9990	1	BGIBMGA006056	0
GO:0042995	cell projection	cellular_component	0.41042	1	4	408	69	9990	0		4	BGIBMGA004415,BGIBMGA007314,BGIBMGA001587,BGIBMGA010471
GO:0019843	rRNA binding	molecular_function	0.41205	1	1	408	7	9990	0		1	BGIBMGA010471
GO:0004003	ATP-dependent DNA helicase activity	molecular_function	0.41404	1	1	408	10	9990	0		1	BGIBMGA007314
GO:0070566	adenylyltransferase activity	molecular_function	0.41453	1	1	408	12	9990	1	BGIBMGA005014	0
GO:0031514	motile cilium	cellular_component	0.41548	1	2	408	32	9990	0		2	BGIBMGA004415,BGIBMGA001587
GO:0000075	cell cycle checkpoint	biological_process	0.41728	1	1	408	13	9990	0		1	BGIBMGA001587
GO:0016741	transferase activity, transferring one-carbon groups	molecular_function	0.41878	1	9	408	189	9990	5	BGIBMGA013625,BGIBMGA006738,BGIBMGA010236,BGIBMGA002462,BGIBMGA005460	4	BGIBMGA005286,BGIBMGA009571,BGIBMGA010471,BGIBMGA002788
GO:0007088	regulation of mitotic nuclear division	biological_process	0.41953	1	1	408	13	9990	0		1	BGIBMGA001587
GO:0007091	metaphase/anaphase transition of mitotic cell cycle	biological_process	0.41953	1	1	408	13	9990	0		1	BGIBMGA001587
GO:0010965	regulation of mitotic sister chromatid separation	biological_process	0.41953	1	1	408	13	9990	0		1	BGIBMGA001587
GO:0030071	regulation of mitotic metaphase/anaphase transition	biological_process	0.41953	1	1	408	13	9990	0		1	BGIBMGA001587
GO:0031145	anaphase-promoting complex-dependent proteasomal ubiquitin-dependent protein catabolic process	biological_process	0.41953	1	1	408	13	9990	0		1	BGIBMGA001587
GO:0032434	regulation of proteasomal ubiquitin-dependent protein catabolic process	biological_process	0.41953	1	1	408	13	9990	0		1	BGIBMGA001587
GO:0033044	regulation of chromosome organization	biological_process	0.41953	1	1	408	13	9990	0		1	BGIBMGA001587
GO:0033045	regulation of sister chromatid segregation	biological_process	0.41953	1	1	408	13	9990	0		1	BGIBMGA001587
GO:0033047	regulation of mitotic sister chromatid segregation	biological_process	0.41953	1	1	408	13	9990	0		1	BGIBMGA001587
GO:0044770	cell cycle phase transition	biological_process	0.41953	1	1	408	13	9990	0		1	BGIBMGA001587
GO:0044772	mitotic cell cycle phase transition	biological_process	0.41953	1	1	408	13	9990	0		1	BGIBMGA001587
GO:0044784	metaphase/anaphase transition of cell cycle	biological_process	0.41953	1	1	408	13	9990	0		1	BGIBMGA001587
GO:0051306	mitotic sister chromatid separation	biological_process	0.41953	1	1	408	13	9990	0		1	BGIBMGA001587
GO:0051783	regulation of nuclear division	biological_process	0.41953	1	1	408	13	9990	0		1	BGIBMGA001587
GO:0051983	regulation of chromosome segregation	biological_process	0.41953	1	1	408	13	9990	0		1	BGIBMGA001587
GO:0061136	regulation of proteasomal protein catabolic process	biological_process	0.41953	1	1	408	13	9990	0		1	BGIBMGA001587
GO:1901987	regulation of cell cycle phase transition	biological_process	0.41953	1	1	408	13	9990	0		1	BGIBMGA001587
GO:1901990	regulation of mitotic cell cycle phase transition	biological_process	0.41953	1	1	408	13	9990	0		1	BGIBMGA001587
GO:1902099	regulation of metaphase/anaphase transition of cell cycle	biological_process	0.41953	1	1	408	13	9990	0		1	BGIBMGA001587
GO:1903050	regulation of proteolysis involved in cellular protein catabolic process	biological_process	0.41953	1	1	408	13	9990	0		1	BGIBMGA001587
GO:1903362	regulation of cellular protein catabolic process	biological_process	0.41953	1	1	408	13	9990	0		1	BGIBMGA001587
GO:0070887	cellular response to chemical stimulus	biological_process	0.42041	1	2	408	32	9990	0		2	BGIBMGA007888,BGIBMGA002964
GO:0044036	cell wall macromolecule metabolic process	biological_process	0.42065	1	1	408	13	9990	1	BGIBMGA000277	0
GO:0046812	host cell surface binding	molecular_function	0.42216	1	1	408	7	9990	0		1	BGIBMGA010471
GO:0031640	killing of cells of other organism	biological_process	0.42327	1	1	408	7	9990	0		1	BGIBMGA010471
GO:0044364	disruption of cells of other organism	biological_process	0.42327	1	1	408	7	9990	0		1	BGIBMGA010471
GO:0005200	structural constituent of cytoskeleton	molecular_function	0.42581	1	1	408	6	9990	0		1	BGIBMGA010471
GO:0040011	locomotion	biological_process	0.42747	1	5	408	94	9990	0		5	BGIBMGA001587,BGIBMGA010471,BGIBMGA003690,BGIBMGA006623,BGIBMGA004415
GO:0019898	extrinsic component of membrane	cellular_component	0.4276	1	2	408	31	9990	0		2	BGIBMGA014227,BGIBMGA001587
GO:0006796	phosphate-containing compound metabolic process	biological_process	0.42791	1	27	408	604	9990	16	Novel01448,BGIBMGA006914,BGIBMGA012153,BGIBMGA005856,BGIBMGA009052,BGIBMGA006777,Novel01530,BGIBMGA003259,BGIBMGA001353,BGIBMGA005972,BGIBMGA005493,Novel00111,BGIBMGA000804,BGIBMGA009056,BGIBMGA004438,BGIBMGA002462	11	BGIBMGA001235,BGIBMGA006623,BGIBMGA000025,BGIBMGA003647,BGIBMGA007628,BGIBMGA000563,BGIBMGA007963,BGIBMGA008914,BGIBMGA001147,BGIBMGA007204,BGIBMGA012948
GO:1901566	organonitrogen compound biosynthetic process	biological_process	0.42854	1	31	408	703	9990	21	BGIBMGA001849,BGIBMGA001648,BGIBMGA001353,BGIBMGA003259,Novel01530,BGIBMGA010316,BGIBMGA009052,Novel00367,Novel01004,BGIBMGA012153,BGIBMGA005658,BGIBMGA003791,BGIBMGA001500,BGIBMGA010794,BGIBMGA002462,BGIBMGA009851,BGIBMGA000867,BGIBMGA009056,BGIBMGA014133,BGIBMGA000804,Novel00111	10	BGIBMGA004414,BGIBMGA004415,BGIBMGA000613,BGIBMGA007628,Novel00959,BGIBMGA003854,BGIBMGA001546,BGIBMGA001147,BGIBMGA000563,BGIBMGA010471
GO:0017016	Ras GTPase binding	molecular_function	0.43168	1	2	408	31	9990	0		2	BGIBMGA008436,BGIBMGA009854
GO:0031267	small GTPase binding	molecular_function	0.43168	1	2	408	31	9990	0		2	BGIBMGA008436,BGIBMGA009854
GO:0051020	GTPase binding	molecular_function	0.43168	1	2	408	31	9990	0		2	BGIBMGA008436,BGIBMGA009854
GO:0098742	cell-cell adhesion via plasma-membrane adhesion molecules	biological_process	0.43207	1	2	408	27	9990	1	Novel00683	1	BGIBMGA013730
GO:0005929	cilium	cellular_component	0.4328	1	2	408	33	9990	0		2	BGIBMGA001587,BGIBMGA004415
GO:0005801	cis-Golgi network	cellular_component	0.43318	1	1	408	13	9990	0		1	BGIBMGA005015
GO:0006090	pyruvate metabolic process	biological_process	0.43401	1	1	408	13	9990	1	BGIBMGA005493	0
GO:0016433	rRNA (adenine) methyltransferase activity	molecular_function	0.43451	1	1	408	15	9990	1	BGIBMGA006738	0
GO:0009452	7-methylguanosine RNA capping	biological_process	0.43461	1	1	408	13	9990	1	BGIBMGA006738	0
GO:0036260	RNA capping	biological_process	0.43461	1	1	408	13	9990	1	BGIBMGA006738	0
GO:1901136	carbohydrate derivative catabolic process	biological_process	0.43535	1	2	408	35	9990	1	BGIBMGA008038	1	BGIBMGA007987
GO:0008121	ubiquinol-cytochrome-c reductase activity	molecular_function	0.43623	1	1	408	15	9990	1	BGIBMGA011725	0
GO:0016681	oxidoreductase activity, acting on diphenols and related substances as donors, cytochrome as acceptor	molecular_function	0.43623	1	1	408	15	9990	1	BGIBMGA011725	0
GO:0072330	monocarboxylic acid biosynthetic process	biological_process	0.43665	1	2	408	33	9990	1	BGIBMGA009122	1	BGIBMGA014227
GO:0048856	anatomical structure development	biological_process	0.43701	1	5	408	106	9990	3	Novel01448,BGIBMGA000021,BGIBMGA012182	2	BGIBMGA001587,BGIBMGA003690
GO:0045934	negative regulation of nucleobase-containing compound metabolic process	biological_process	0.43752	1	2	408	34	9990	1	BGIBMGA003259	1	BGIBMGA007905
GO:0030258	lipid modification	biological_process	0.43918	1	2	408	36	9990	1	Novel00650	1	Novel00649
GO:0004675	transmembrane receptor protein serine/threonine kinase activity	molecular_function	0.43928	1	1	408	14	9990	1	Novel01344	0
GO:1901606	alpha-amino acid catabolic process	biological_process	0.4398	1	1	408	14	9990	1	BGIBMGA010236	0
GO:0008234	cysteine-type peptidase activity	molecular_function	0.44046	1	3	408	58	9990	1	Novel01004	2	BGIBMGA005131,BGIBMGA009139
GO:0008237	metallopeptidase activity	molecular_function	0.44052	1	6	408	124	9990	2	BGIBMGA010679,BGIBMGA003532	4	BGIBMGA005320,BGIBMGA013174,BGIBMGA012240,BGIBMGA005129
GO:0043170	macromolecule metabolic process	biological_process	0.44056	1	134	408	3169	9990	70	Novel00713,BGIBMGA012031,Novel01004,Novel01227,BGIBMGA006738,BGIBMGA005014,BGIBMGA005372,BGIBMGA013898,BGIBMGA005856,Novel00367,BGIBMGA002237,BGIBMGA009562,BGIBMGA002593,BGIBMGA003259,BGIBMGA003532,Novel01088,BGIBMGA009874,BGIBMGA014516,BGIBMGA000254,BGIBMGA007919,BGIBMGA010337,BGIBMGA000262,BGIBMGA013806,BGIBMGA001700,BGIBMGA014134,Novel01448,BGIBMGA010794,BGIBMGA004229,BGIBMGA006914,BGIBMGA0018…	64	BGIBMGA000563,BGIBMGA010471,BGIBMGA001587,BGIBMGA013700,BGIBMGA010303,BGIBMGA011363,BGIBMGA013108,BGIBMGA011145,BGIBMGA006989,BGIBMGA008432,BGIBMGA006623,BGIBMGA010573,BGIBMGA008673,BGIBMGA002964,BGIBMGA003690,BGIBMGA001235,BGIBMGA011904,BGIBMGA008658,BGIBMGA000554,BGIBMGA011628,BGIBMGA003773,BGIBMGA001630,BGIBMGA001328,Novel00959,BGIBMGA008882,BGIBMGA007888,BGIBMGA005131,BGIBMGA002412,BGIBMGA001…
GO:0016272	prefoldin complex	cellular_component	0.44096	1	2	408	36	9990	0		2	BGIBMGA004415,BGIBMGA007314
GO:0044430	cytoskeletal part	cellular_component	0.44148	1	9	408	176	9990	0		9	BGIBMGA013700,BGIBMGA003690,BGIBMGA000612,BGIBMGA006315,BGIBMGA001031,BGIBMGA001587,BGIBMGA000613,BGIBMGA014227,BGIBMGA014226
GO:0031412	gas vesicle organization	biological_process	0.44163	1	1	408	11	9990	1	BGIBMGA013806	0
GO:0044257	cellular protein catabolic process	biological_process	0.4417	1	5	408	105	9990	3	BGIBMGA009562,BGIBMGA013898,BGIBMGA003335	2	BGIBMGA007517,BGIBMGA001587
GO:0051603	proteolysis involved in cellular protein catabolic process	biological_process	0.4417	1	5	408	105	9990	3	BGIBMGA003335,BGIBMGA013898,BGIBMGA009562	2	BGIBMGA001587,BGIBMGA007517
GO:0009877	nodulation	biological_process	0.44254	1	1	408	16	9990	1	BGIBMGA000021	0
GO:0006352	DNA-templated transcription, initiation	biological_process	0.44254	1	4	408	74	9990	3	Novel01088,BGIBMGA009900,BGIBMGA006643	1	BGIBMGA011610
GO:0006793	phosphorus metabolic process	biological_process	0.4437	1	27	408	609	9990	16	BGIBMGA005493,Novel00111,BGIBMGA000804,BGIBMGA009056,BGIBMGA004438,BGIBMGA002462,BGIBMGA006914,Novel01448,BGIBMGA009052,BGIBMGA012153,BGIBMGA005856,BGIBMGA001353,BGIBMGA006777,Novel01530,BGIBMGA003259,BGIBMGA005972	11	BGIBMGA008914,BGIBMGA001147,BGIBMGA000563,BGIBMGA007963,BGIBMGA007204,BGIBMGA012948,BGIBMGA003647,BGIBMGA007628,BGIBMGA001235,BGIBMGA006623,BGIBMGA000025
GO:0019835	cytolysis	biological_process	0.44424	1	1	408	7	9990	0		1	BGIBMGA010471
GO:0006626	protein targeting to mitochondrion	biological_process	0.44486	1	1	408	12	9990	1	Novel01203	0
GO:0070585	protein localization to mitochondrion	biological_process	0.44486	1	1	408	12	9990	1	Novel01203	0
GO:0072655	establishment of protein localization to mitochondrion	biological_process	0.44486	1	1	408	12	9990	1	Novel01203	0
GO:0034220	ion transmembrane transport	biological_process	0.44557	1	9	408	193	9990	6	BGIBMGA000804,Novel00111,BGIBMGA012153,BGIBMGA009056,BGIBMGA001353,BGIBMGA000254	3	BGIBMGA010471,BGIBMGA001147,Novel00269
GO:0000070	mitotic sister chromatid segregation	biological_process	0.4456	1	1	408	14	9990	0		1	BGIBMGA001587
GO:0000819	sister chromatid segregation	biological_process	0.4456	1	1	408	14	9990	0		1	BGIBMGA001587
GO:0048870	cell motility	biological_process	0.44796	1	3	408	55	9990	0		3	BGIBMGA001587,BGIBMGA003690,BGIBMGA004415
GO:0051674	localization of cell	biological_process	0.44796	1	3	408	55	9990	0		3	BGIBMGA004415,BGIBMGA003690,BGIBMGA001587
GO:0001906	cell killing	biological_process	0.44822	1	1	408	8	9990	0		1	BGIBMGA010471
GO:0020037	heme binding	molecular_function	0.44836	1	7	408	158	9990	0		7	BGIBMGA000005,BGIBMGA014559,BGIBMGA013108,BGIBMGA007042,BGIBMGA003014,BGIBMGA005478,Novel01577
GO:0048193	Golgi vesicle transport	biological_process	0.451	1	4	408	79	9990	0		4	BGIBMGA011628,BGIBMGA001031,BGIBMGA007314,BGIBMGA014227
GO:0033013	tetrapyrrole metabolic process	biological_process	0.45133	1	6	408	114	9990	3	BGIBMGA010794,BGIBMGA001648,BGIBMGA009052	3	BGIBMGA000613,BGIBMGA001546,BGIBMGA004415
GO:0015077	monovalent inorganic cation transmembrane transporter activity	molecular_function	0.45195	1	13	408	291	9990	8	BGIBMGA000804,Novel00111,BGIBMGA012153,Novel01037,BGIBMGA011725,BGIBMGA013884,BGIBMGA000254,BGIBMGA001353	5	BGIBMGA010471,BGIBMGA001147,BGIBMGA009781,BGIBMGA014226,Novel00269
GO:0015672	monovalent inorganic cation transport	biological_process	0.45441	1	12	408	268	9990	9	BGIBMGA001353,BGIBMGA009056,BGIBMGA000254,BGIBMGA013884,BGIBMGA014539,BGIBMGA009052,Novel00111,BGIBMGA000804,BGIBMGA012153	3	Novel00269,BGIBMGA001147,BGIBMGA010471
GO:0032984	macromolecular complex disassembly	biological_process	0.45876	1	1	408	14	9990	0		1	BGIBMGA003854
GO:0005549	odorant binding	molecular_function	0.4588	1	3	408	70	9990	1	BGIBMGA002626	2	BGIBMGA011298,BGIBMGA011432
GO:0004828	serine-tRNA ligase activity	molecular_function	0.45978	1	2	408	28	9990	0		2	BGIBMGA010471,BGIBMGA004415
GO:0006434	seryl-tRNA aminoacylation	biological_process	0.45978	1	2	408	28	9990	0		2	BGIBMGA004415,BGIBMGA010471
GO:0051726	regulation of cell cycle	biological_process	0.46053	1	2	408	34	9990	0		2	BGIBMGA013089,BGIBMGA001587
GO:0009166	nucleotide catabolic process	biological_process	0.46063	1	1	408	13	9990	0		1	BGIBMGA012948
GO:1901292	nucleoside phosphate catabolic process	biological_process	0.46063	1	1	408	13	9990	0		1	BGIBMGA012948
GO:0007016	cytoskeletal anchoring at plasma membrane	biological_process	0.46117	1	1	408	7	9990	0		1	BGIBMGA010471
GO:0019354	siroheme biosynthetic process	biological_process	0.46183	1	1	408	15	9990	1	BGIBMGA009052	0
GO:0043115	precorrin-2 dehydrogenase activity	molecular_function	0.46183	1	1	408	15	9990	1	BGIBMGA009052	0
GO:0046156	siroheme metabolic process	biological_process	0.46183	1	1	408	15	9990	1	BGIBMGA009052	0
GO:0051338	regulation of transferase activity	biological_process	0.46396	1	1	408	15	9990	0		1	BGIBMGA001587
GO:0005351	sugar:proton symporter activity	molecular_function	0.46535	1	1	408	14	9990	0		1	BGIBMGA013108
GO:0005402	cation:sugar symporter activity	molecular_function	0.46535	1	1	408	14	9990	0		1	BGIBMGA013108
GO:0015295	solute:proton symporter activity	molecular_function	0.46535	1	1	408	14	9990	0		1	BGIBMGA013108
GO:0051119	sugar transmembrane transporter activity	molecular_function	0.46535	1	1	408	14	9990	0		1	BGIBMGA013108
GO:0043934	sporulation	biological_process	0.46605	1	1	408	14	9990	1	Novel01448	0
GO:0010033	response to organic substance	biological_process	0.46669	1	2	408	35	9990	0		2	BGIBMGA002964,BGIBMGA007888
GO:0042176	regulation of protein catabolic process	biological_process	0.46799	1	1	408	15	9990	0		1	BGIBMGA001587
GO:0051304	chromosome separation	biological_process	0.46912	1	1	408	15	9990	0		1	BGIBMGA001587
GO:0065009	regulation of molecular function	biological_process	0.46929	1	2	408	35	9990	1	BGIBMGA013070	1	BGIBMGA001587
GO:0015291	secondary active transmembrane transporter activity	molecular_function	0.46953	1	3	408	60	9990	0		3	BGIBMGA013108,BGIBMGA014226,BGIBMGA009781
GO:0005856	cytoskeleton	cellular_component	0.46983	1	10	408	203	9990	0		10	BGIBMGA001587,BGIBMGA000613,BGIBMGA014227,BGIBMGA014226,BGIBMGA004414,BGIBMGA000612,BGIBMGA006315,BGIBMGA013700,BGIBMGA003690,BGIBMGA001031
GO:0044743	intracellular protein transmembrane import	biological_process	0.47127	1	1	408	12	9990	1	Novel01203	0
GO:0065002	intracellular protein transmembrane transport	biological_process	0.47127	1	1	408	12	9990	1	Novel01203	0
GO:0019058	viral life cycle	biological_process	0.4732	1	7	408	140	9990	4	BGIBMGA007265,BGIBMGA008168,BGIBMGA005409,BGIBMGA007633	3	BGIBMGA010471,BGIBMGA011363,BGIBMGA011298
GO:0000989	transcription factor activity, transcription factor binding	molecular_function	0.47376	1	5	408	97	9990	2	BGIBMGA010794,BGIBMGA010337	3	BGIBMGA003690,BGIBMGA004415,BGIBMGA010471
GO:0003712	transcription cofactor activity	molecular_function	0.47376	1	5	408	97	9990	2	BGIBMGA010794,BGIBMGA010337	3	BGIBMGA003690,BGIBMGA004415,BGIBMGA010471
GO:0051172	negative regulation of nitrogen compound metabolic process	biological_process	0.47434	1	2	408	37	9990	1	BGIBMGA003259	1	BGIBMGA007905
GO:0009236	cobalamin biosynthetic process	biological_process	0.47522	1	1	408	16	9990	0		1	BGIBMGA000613
GO:0022411	cellular component disassembly	biological_process	0.47703	1	1	408	15	9990	0		1	BGIBMGA003854
GO:0005742	mitochondrial outer membrane translocase complex	cellular_component	0.47888	1	1	408	12	9990	1	Novel01203	0
GO:0098799	outer mitochondrial membrane protein complex	cellular_component	0.47888	1	1	408	12	9990	1	Novel01203	0
GO:0009539	photosystem II reaction center	cellular_component	0.48102	1	1	408	13	9990	1	Novel01672	0
GO:0010498	proteasomal protein catabolic process	biological_process	0.48198	1	1	408	16	9990	0		1	BGIBMGA001587
GO:0043161	proteasome-mediated ubiquitin-dependent protein catabolic process	biological_process	0.48198	1	1	408	16	9990	0		1	BGIBMGA001587
GO:0046906	tetrapyrrole binding	molecular_function	0.48236	1	7	408	163	9990	0		7	Novel01577,BGIBMGA014559,BGIBMGA000005,BGIBMGA007042,BGIBMGA013108,BGIBMGA003014,BGIBMGA005478
GO:0004520	endodeoxyribonuclease activity	molecular_function	0.48327	1	1	408	16	9990	1	BGIBMGA013806	0
GO:0019207	kinase regulator activity	molecular_function	0.48376	1	1	408	16	9990	0		1	BGIBMGA005478
GO:0019887	protein kinase regulator activity	molecular_function	0.48376	1	1	408	16	9990	0		1	BGIBMGA005478
GO:0030162	regulation of proteolysis	biological_process	0.4838	1	1	408	16	9990	0		1	BGIBMGA001587
GO:0017137	Rab GTPase binding	molecular_function	0.48414	1	1	408	14	9990	0		1	BGIBMGA009854
GO:0008173	RNA methyltransferase activity	molecular_function	0.48443	1	2	408	41	9990	1	BGIBMGA006738	1	BGIBMGA005286
GO:0009063	cellular amino acid catabolic process	biological_process	0.48453	1	1	408	16	9990	1	BGIBMGA010236	0
GO:0048646	anatomical structure formation involved in morphogenesis	biological_process	0.48465	1	2	408	41	9990	2	Novel01448,BGIBMGA012182	0
GO:0005057	receptor signaling protein activity	molecular_function	0.48529	1	2	408	39	9990	0		2	BGIBMGA013108,BGIBMGA007963
GO:0006470	protein dephosphorylation	biological_process	0.48531	1	2	408	36	9990	1	Novel01448	1	BGIBMGA001235
GO:0004725	protein tyrosine phosphatase activity	molecular_function	0.48559	1	2	408	37	9990	1	Novel01448	1	BGIBMGA001235
GO:0042030	ATPase inhibitor activity	molecular_function	0.48575	1	1	408	12	9990	0		1	BGIBMGA012240
GO:0005507	copper ion binding	molecular_function	0.48924	1	2	408	38	9990	0		2	BGIBMGA006745,BGIBMGA014226
GO:0022607	cellular component assembly	biological_process	0.49075	1	12	408	267	9990	5	BGIBMGA003305,BGIBMGA005014,Novel00496,BGIBMGA007265,BGIBMGA008521	7	BGIBMGA010471,BGIBMGA013700,BGIBMGA001587,BGIBMGA013108,BGIBMGA014227,BGIBMGA013778,BGIBMGA009854
GO:0006275	regulation of DNA replication	biological_process	0.49275	1	1	408	14	9990	0		1	BGIBMGA007905
GO:0051052	regulation of DNA metabolic process	biological_process	0.49275	1	1	408	14	9990	0		1	BGIBMGA007905
GO:0034508	centromere complex assembly	biological_process	0.49287	1	1	408	15	9990	1	BGIBMGA003305	0
GO:0030163	protein catabolic process	biological_process	0.49419	1	5	408	112	9990	3	BGIBMGA003335,BGIBMGA013898,BGIBMGA009562	2	BGIBMGA001587,BGIBMGA007517
GO:0030269	tetrahydromethanopterin S-methyltransferase activity	molecular_function	0.49557	1	1	408	10	9990	0		1	BGIBMGA010471
GO:0042086	5-methyl-5,6,7,8-tetrahydromethanopterin-dependent methyltransferase activity	molecular_function	0.49557	1	1	408	10	9990	0		1	BGIBMGA010471
GO:0008649	rRNA methyltransferase activity	molecular_function	0.4957	1	1	408	18	9990	1	BGIBMGA006738	0
GO:0005543	phospholipid binding	molecular_function	0.49631	1	2	408	40	9990	2	BGIBMGA008712,BGIBMGA009900	0
GO:0016846	carbon-sulfur lyase activity	molecular_function	0.49784	1	1	408	15	9990	0		1	BGIBMGA013376
GO:0000921	septin ring assembly	biological_process	0.49808	1	1	408	15	9990	0		1	BGIBMGA001587
GO:0005940	septin ring	cellular_component	0.49808	1	1	408	15	9990	0		1	BGIBMGA001587
GO:0031106	septin ring organization	biological_process	0.49808	1	1	408	15	9990	0		1	BGIBMGA001587
GO:0032156	septin cytoskeleton	cellular_component	0.49808	1	1	408	15	9990	0		1	BGIBMGA001587
GO:0032185	septin cytoskeleton organization	biological_process	0.49808	1	1	408	15	9990	0		1	BGIBMGA001587
GO:0016614	oxidoreductase activity, acting on CH-OH group of donors	molecular_function	0.4984	1	8	408	188	9990	4	BGIBMGA009052,BGIBMGA014539,BGIBMGA005710,BGIBMGA007919	4	BGIBMGA005763,BGIBMGA010461,BGIBMGA008914,BGIBMGA011145
GO:0022904	respiratory electron transport chain	biological_process	0.49856	1	2	408	32	9990	0		2	BGIBMGA000025,BGIBMGA007204
GO:0009235	cobalamin metabolic process	biological_process	0.50112	1	1	408	17	9990	0		1	BGIBMGA000613
GO:0030529	ribonucleoprotein complex	cellular_component	0.50362	1	12	408	286	9990	7	BGIBMGA001500,BGIBMGA003305,BGIBMGA005658,BGIBMGA014134,Novel00367,BGIBMGA010316,BGIBMGA000867	5	BGIBMGA010471,BGIBMGA004414,BGIBMGA011904,BGIBMGA002624,Novel00959
GO:0007346	regulation of mitotic cell cycle	biological_process	0.50392	1	1	408	17	9990	0		1	BGIBMGA001587
GO:0080019	fatty-acyl-CoA reductase (alcohol-forming) activity	molecular_function	0.50428	1	1	408	17	9990	0		1	BGIBMGA011145
GO:0003678	DNA helicase activity	molecular_function	0.50453	1	4	408	79	9990	2	BGIBMGA001801,BGIBMGA010794	2	BGIBMGA007314,BGIBMGA012372
GO:0005672	transcription factor TFIIA complex	cellular_component	0.50528	1	1	408	15	9990	0		1	BGIBMGA011610
GO:0019239	deaminase activity	molecular_function	0.50972	1	1	408	17	9990	1	Novel01291	0
GO:0015932	nucleobase-containing compound transmembrane transporter activity	molecular_function	0.51196	1	1	408	18	9990	0		1	BGIBMGA009781
GO:0010605	negative regulation of macromolecule metabolic process	biological_process	0.51211	1	2	408	40	9990	0		2	BGIBMGA007905,BGIBMGA001587
GO:0004623	phospholipase A2 activity	molecular_function	0.51429	1	1	408	19	9990	1	BGIBMGA009178	0
GO:0010340	carboxyl-O-methyltransferase activity	molecular_function	0.51585	1	1	408	19	9990	1	BGIBMGA006738	0
GO:0051998	protein carboxyl O-methyltransferase activity	molecular_function	0.51585	1	1	408	19	9990	1	BGIBMGA006738	0
GO:0006298	mismatch repair	biological_process	0.51609	1	1	408	16	9990	0		1	BGIBMGA012027
GO:0033179	proton-transporting V-type ATPase, V0 domain	cellular_component	0.51872	1	3	408	62	9990	1	BGIBMGA000254	2	Novel00269,BGIBMGA010471
GO:0030170	pyridoxal phosphate binding	molecular_function	0.52565	1	2	408	42	9990	0		2	BGIBMGA002958,BGIBMGA003199
GO:0044033	multi-organism metabolic process	biological_process	0.52628	1	1	408	17	9990	0		1	BGIBMGA011363
GO:0009069	serine family amino acid metabolic process	biological_process	0.52653	1	1	408	18	9990	1	BGIBMGA010236	0
GO:0016638	oxidoreductase activity, acting on the CH-NH2 group of donors	molecular_function	0.52669	1	1	408	16	9990	1	Novel00789	0
GO:0031399	regulation of protein modification process	biological_process	0.52743	1	1	408	18	9990	0		1	BGIBMGA001587
GO:0004222	metalloendopeptidase activity	molecular_function	0.52868	1	3	408	66	9990	0		3	BGIBMGA013174,BGIBMGA012240,BGIBMGA005129
GO:0006839	mitochondrial transport	biological_process	0.52874	1	1	408	16	9990	1	Novel01203	0
GO:0003899	DNA-directed RNA polymerase activity	molecular_function	0.53034	1	4	408	89	9990	3	BGIBMGA014134,BGIBMGA014133,BGIBMGA014191	1	BGIBMGA011610
GO:0015849	organic acid transport	biological_process	0.53158	1	2	408	41	9990	0		2	BGIBMGA014226,BGIBMGA006112
GO:0046942	carboxylic acid transport	biological_process	0.53158	1	2	408	41	9990	0		2	BGIBMGA014226,BGIBMGA006112
GO:0009067	aspartate family amino acid biosynthetic process	biological_process	0.53185	1	1	408	18	9990	0		1	BGIBMGA003854
GO:0071806	protein transmembrane transport	biological_process	0.53365	1	1	408	15	9990	1	Novel01203	0
GO:0017119	Golgi transport complex	cellular_component	0.53422	1	1	408	18	9990	0		1	BGIBMGA007314
GO:0007059	chromosome segregation	biological_process	0.53441	1	4	408	84	9990	1	BGIBMGA003305	3	BGIBMGA003690,BGIBMGA001587,BGIBMGA004616
GO:0015144	carbohydrate transmembrane transporter activity	molecular_function	0.53521	1	1	408	18	9990	0		1	BGIBMGA013108
GO:1901476	carbohydrate transporter activity	molecular_function	0.53521	1	1	408	18	9990	0		1	BGIBMGA013108
GO:0019400	alditol metabolic process	biological_process	0.53525	1	1	408	9	9990	1	Novel00896	0
GO:0051701	interaction with host	biological_process	0.53556	1	3	408	62	9990	0		3	BGIBMGA010471,BGIBMGA004806,BGIBMGA006623
GO:0051537	2 iron, 2 sulfur cluster binding	molecular_function	0.53558	1	1	408	18	9990	1	BGIBMGA014194	0
GO:0008643	carbohydrate transport	biological_process	0.53563	1	1	408	18	9990	0		1	BGIBMGA013108
GO:0004180	carboxypeptidase activity	molecular_function	0.53569	1	2	408	44	9990	1	BGIBMGA003532	1	BGIBMGA005320
GO:0071705	nitrogen compound transport	biological_process	0.53706	1	3	408	68	9990	1	Novel00496	2	BGIBMGA013778,BGIBMGA014226
GO:0009405	pathogenesis	biological_process	0.53727	1	6	408	123	9990	4	BGIBMGA004215,BGIBMGA008209,BGIBMGA004013,Novel00683	2	BGIBMGA010471,BGIBMGA008914
GO:0019064	fusion of virus membrane with host plasma membrane	biological_process	0.5389	1	1	408	12	9990	0		1	BGIBMGA010471
GO:0039663	membrane fusion involved in viral entry into host cell	biological_process	0.5389	1	1	408	12	9990	0		1	BGIBMGA010471
GO:0044800	multi-organism membrane fusion	biological_process	0.5389	1	1	408	12	9990	0		1	BGIBMGA010471
GO:0044803	multi-organism membrane organization	biological_process	0.5389	1	1	408	12	9990	0		1	BGIBMGA010471
GO:1901575	organic substance catabolic process	biological_process	0.53893	1	12	408	292	9990	7	BGIBMGA010236,BGIBMGA009178,BGIBMGA013898,BGIBMGA008038,BGIBMGA003335,BGIBMGA009562,BGIBMGA005493	5	BGIBMGA012948,BGIBMGA007987,BGIBMGA001587,BGIBMGA000332,BGIBMGA007517
GO:0017038	protein import	biological_process	0.53895	1	3	408	64	9990	1	Novel01203	2	BGIBMGA014227,BGIBMGA009572
GO:0019220	regulation of phosphate metabolic process	biological_process	0.54109	1	1	408	19	9990	1	BGIBMGA003259	0
GO:0051174	regulation of phosphorus metabolic process	biological_process	0.54109	1	1	408	19	9990	1	BGIBMGA003259	0
GO:0046148	pigment biosynthetic process	biological_process	0.54503	1	6	408	127	9990	5	BGIBMGA014539,BGIBMGA010794,BGIBMGA009052,BGIBMGA005710,BGIBMGA001648	1	BGIBMGA001546
GO:0015711	organic anion transport	biological_process	0.54521	1	2	408	42	9990	0		2	BGIBMGA006112,BGIBMGA014226
GO:0006165	nucleoside diphosphate phosphorylation	biological_process	0.54548	1	1	408	19	9990	1	BGIBMGA005493	0
GO:0046939	nucleotide phosphorylation	biological_process	0.54548	1	1	408	19	9990	1	BGIBMGA005493	0
GO:0009896	positive regulation of catabolic process	biological_process	0.54599	1	2	408	44	9990	0		2	BGIBMGA014227,BGIBMGA001587
GO:0010508	positive regulation of autophagy	biological_process	0.54599	1	2	408	44	9990	0		2	BGIBMGA014227,BGIBMGA001587
GO:0031331	positive regulation of cellular catabolic process	biological_process	0.54599	1	2	408	44	9990	0		2	BGIBMGA001587,BGIBMGA014227
GO:0008170	N-methyltransferase activity	molecular_function	0.54832	1	2	408	42	9990	2	BGIBMGA006738,BGIBMGA013625	0
GO:0016311	dephosphorylation	biological_process	0.54837	1	2	408	40	9990	1	Novel01448	1	BGIBMGA001235
GO:0009605	response to external stimulus	biological_process	0.55447	1	4	408	88	9990	2	Novel01672,BGIBMGA008663	2	BGIBMGA013342,BGIBMGA004806
GO:0009057	macromolecule catabolic process	biological_process	0.55457	1	7	408	170	9990	4	BGIBMGA003335,BGIBMGA008038,BGIBMGA009562,BGIBMGA013898	3	BGIBMGA007987,BGIBMGA007517,BGIBMGA001587
GO:0097367	carbohydrate derivative binding	molecular_function	0.5608	1	51	408	1159	9990	23	BGIBMGA013916,BGIBMGA009851,BGIBMGA006526,BGIBMGA003270,BGIBMGA012182,BGIBMGA007265,BGIBMGA006777,Novel01004,BGIBMGA013898,BGIBMGA001801,BGIBMGA001849,BGIBMGA005972,BGIBMGA012994,BGIBMGA003259,Novel01530,BGIBMGA008997,BGIBMGA001052,BGIBMGA005856,BGIBMGA006914,BGIBMGA003791,BGIBMGA005409,BGIBMGA009910,BGIBMGA010794	28	BGIBMGA014226,BGIBMGA001336,BGIBMGA009572,BGIBMGA009503,BGIBMGA002938,BGIBMGA003690,BGIBMGA010471,BGIBMGA007963,BGIBMGA006874,BGIBMGA004616,BGIBMGA003647,BGIBMGA005202,BGIBMGA001328,BGIBMGA001546,BGIBMGA006989,BGIBMGA012027,BGIBMGA008914,BGIBMGA003773,BGIBMGA004415,BGIBMGA006382,BGIBMGA007738,BGIBMGA007628,BGIBMGA010573,BGIBMGA006623,BGIBMGA014126,BGIBMGA012372,BGIBMGA005094,BGIBMGA007677
GO:0006357	regulation of transcription from RNA polymerase II promoter	biological_process	0.56109	1	4	408	86	9990	1	BGIBMGA010794	3	BGIBMGA010471,BGIBMGA003690,BGIBMGA004415
GO:0019031	viral envelope	cellular_component	0.56163	1	5	408	110	9990	2	Novel00384,BGIBMGA008964	3	BGIBMGA008287,BGIBMGA010471,BGIBMGA014126
GO:0036338	viral membrane	cellular_component	0.56163	1	5	408	110	9990	2	BGIBMGA008964,Novel00384	3	BGIBMGA014126,BGIBMGA010471,BGIBMGA008287
GO:0032507	maintenance of protein location in cell	biological_process	0.56246	1	1	408	12	9990	0		1	BGIBMGA010471
GO:0045185	maintenance of protein location	biological_process	0.56246	1	1	408	12	9990	0		1	BGIBMGA010471
GO:0051235	maintenance of location	biological_process	0.56246	1	1	408	12	9990	0		1	BGIBMGA010471
GO:0051651	maintenance of location in cell	biological_process	0.56246	1	1	408	12	9990	0		1	BGIBMGA010471
GO:0009521	photosystem	cellular_component	0.56251	1	2	408	40	9990	2	Novel01672,BGIBMGA012496	0
GO:0006813	potassium ion transport	biological_process	0.56275	1	3	408	70	9990	3	BGIBMGA014539,BGIBMGA013884,BGIBMGA009052	0
GO:0016042	lipid catabolic process	biological_process	0.56281	1	2	408	48	9990	1	BGIBMGA009178	1	BGIBMGA000332
GO:0003724	RNA helicase activity	molecular_function	0.56514	1	3	408	58	9990	1	BGIBMGA010794	2	BGIBMGA005094,BGIBMGA003690
GO:0033643	host cell part	cellular_component	0.56628	1	3	408	64	9990	0		3	BGIBMGA011298,BGIBMGA010471,BGIBMGA002412
GO:0008380	RNA splicing	biological_process	0.56628	1	2	408	42	9990	1	BGIBMGA008293	1	BGIBMGA008882
GO:0042440	pigment metabolic process	biological_process	0.56925	1	6	408	130	9990	5	BGIBMGA010794,BGIBMGA014539,BGIBMGA005710,BGIBMGA009052,BGIBMGA001648	1	BGIBMGA001546
GO:0009055	electron carrier activity	molecular_function	0.56947	1	4	408	97	9990	1	Novel01037	3	BGIBMGA013108,BGIBMGA003720,BGIBMGA014226
GO:0006779	porphyrin-containing compound biosynthetic process	biological_process	0.57115	1	4	408	83	9990	3	BGIBMGA001648,BGIBMGA009052,BGIBMGA010794	1	BGIBMGA001546
GO:0006511	ubiquitin-dependent protein catabolic process	biological_process	0.57254	1	4	408	95	9990	2	BGIBMGA013898,BGIBMGA009562	2	BGIBMGA001587,BGIBMGA007517
GO:0019941	modification-dependent protein catabolic process	biological_process	0.57254	1	4	408	95	9990	2	BGIBMGA013898,BGIBMGA009562	2	BGIBMGA007517,BGIBMGA001587
GO:0043632	modification-dependent macromolecule catabolic process	biological_process	0.57254	1	4	408	95	9990	2	BGIBMGA013898,BGIBMGA009562	2	BGIBMGA007517,BGIBMGA001587
GO:0009306	protein secretion	biological_process	0.57478	1	1	408	20	9990	1	BGIBMGA008209	0
GO:0009132	nucleoside diphosphate metabolic process	biological_process	0.57757	1	1	408	21	9990	1	BGIBMGA005493	0
GO:0001076	transcription factor activity, RNA polymerase II transcription factor binding	molecular_function	0.57891	1	4	408	86	9990	1	BGIBMGA010794	3	BGIBMGA010471,BGIBMGA003690,BGIBMGA004415
GO:0001104	RNA polymerase II transcription cofactor activity	molecular_function	0.57891	1	4	408	86	9990	1	BGIBMGA010794	3	BGIBMGA004415,BGIBMGA003690,BGIBMGA010471
GO:0098772	molecular function regulator	molecular_function	0.58089	1	10	408	221	9990	4	BGIBMGA004215,BGIBMGA013339,BGIBMGA004340,BGIBMGA003259	6	BGIBMGA005129,BGIBMGA010471,BGIBMGA005131,BGIBMGA012240,BGIBMGA003690,BGIBMGA005478
GO:0008172	S-methyltransferase activity	molecular_function	0.58286	1	1	408	15	9990	0		1	BGIBMGA010471
GO:0051186	cofactor metabolic process	biological_process	0.58294	1	8	408	185	9990	4	BGIBMGA001648,BGIBMGA009052,BGIBMGA010794,BGIBMGA005493	4	BGIBMGA001546,BGIBMGA007628,BGIBMGA000563,BGIBMGA008914
GO:0016616	oxidoreductase activity, acting on the CH-OH group of donors, NAD or NADP as acceptor	molecular_function	0.58305	1	6	408	153	9990	3	BGIBMGA009052,BGIBMGA007919,BGIBMGA014539	3	BGIBMGA005763,BGIBMGA008914,BGIBMGA011145
GO:0006720	isoprenoid metabolic process	biological_process	0.58486	1	3	408	71	9990	2	BGIBMGA005710,BGIBMGA014539	1	BGIBMGA012681
GO:0008299	isoprenoid biosynthetic process	biological_process	0.58486	1	3	408	71	9990	2	BGIBMGA005710,BGIBMGA014539	1	BGIBMGA012681
GO:0070008	serine-type exopeptidase activity	molecular_function	0.5854	1	1	408	21	9990	1	BGIBMGA002593	0
GO:0016757	transferase activity, transferring glycosyl groups	molecular_function	0.58548	1	7	408	170	9990	5	Novel01046,Novel00650,BGIBMGA000277,BGIBMGA014133,BGIBMGA000254	2	Novel00649,Novel01577
GO:0051536	iron-sulfur cluster binding	molecular_function	0.58577	1	4	408	80	9990	2	BGIBMGA006013,BGIBMGA014194	2	BGIBMGA003720,BGIBMGA010573
GO:0051540	metal cluster binding	molecular_function	0.58577	1	4	408	80	9990	2	BGIBMGA006013,BGIBMGA014194	2	BGIBMGA010573,BGIBMGA003720
GO:0008053	mitochondrial fusion	biological_process	0.58587	1	1	408	14	9990	0		1	BGIBMGA010471
GO:0008092	cytoskeletal protein binding	molecular_function	0.58653	1	8	408	184	9990	2	Novel00346,Novel01205	6	BGIBMGA012764,BGIBMGA001587,BGIBMGA008337,BGIBMGA014227,BGIBMGA008658,BGIBMGA008436
GO:0016668	oxidoreductase activity, acting on a sulfur group of donors, NAD(P) as acceptor	molecular_function	0.58658	1	1	408	19	9990	0		1	BGIBMGA007963
GO:0047134	protein-disulfide reductase activity	molecular_function	0.58658	1	1	408	19	9990	0		1	BGIBMGA007963
GO:0005737	cytoplasm	cellular_component	0.58678	1	45	408	1089	9990	26	Novel00384,BGIBMGA010236,BGIBMGA001773,BGIBMGA009851,Novel00111,Novel01203,BGIBMGA013361,BGIBMGA005493,BGIBMGA006738,BGIBMGA001353,BGIBMGA012153,BGIBMGA001500,BGIBMGA005658,BGIBMGA000867,Novel01046,BGIBMGA009987,BGIBMGA008209,BGIBMGA000804,BGIBMGA009841,BGIBMGA010316,BGIBMGA003259,BGIBMGA013625,Novel00367,BGIBMGA001700,BGIBMGA005409,BGIBMGA003791	19	BGIBMGA007314,BGIBMGA001587,BGIBMGA010471,BGIBMGA005286,BGIBMGA013828,BGIBMGA004414,BGIBMGA013108,BGIBMGA000554,BGIBMGA001031,BGIBMGA000662,BGIBMGA013700,Novel01577,Novel00959,BGIBMGA014227,BGIBMGA011628,BGIBMGA007204,BGIBMGA001147,BGIBMGA004415,BGIBMGA009970
GO:0031301	integral component of organelle membrane	cellular_component	0.58756	1	2	408	43	9990	0		2	BGIBMGA013376,BGIBMGA013828
GO:0045333	cellular respiration	biological_process	0.58762	1	3	408	58	9990	0		3	BGIBMGA000025,BGIBMGA007204,BGIBMGA010471
GO:0009653	anatomical structure morphogenesis	biological_process	0.58911	1	3	408	77	9990	3	BGIBMGA000021,Novel01448,BGIBMGA012182	0
GO:0010506	regulation of autophagy	biological_process	0.59088	1	2	408	47	9990	0		2	BGIBMGA001587,BGIBMGA014227
GO:0004721	phosphoprotein phosphatase activity	molecular_function	0.59165	1	2	408	45	9990	1	Novel01448	1	BGIBMGA001235
GO:0009066	aspartate family amino acid metabolic process	biological_process	0.59228	1	1	408	21	9990	0		1	BGIBMGA003854
GO:0018995	host	cellular_component	0.59265	1	3	408	67	9990	0		3	BGIBMGA011298,BGIBMGA002412,BGIBMGA010471
GO:0043657	host cell	cellular_component	0.59265	1	3	408	67	9990	0		3	BGIBMGA011298,BGIBMGA010471,BGIBMGA002412
GO:0044215	other organism	cellular_component	0.59265	1	3	408	67	9990	0		3	BGIBMGA011298,BGIBMGA002412,BGIBMGA010471
GO:0044216	other organism cell	cellular_component	0.59265	1	3	408	67	9990	0		3	BGIBMGA002412,BGIBMGA010471,BGIBMGA011298
GO:0044217	other organism part	cellular_component	0.59265	1	3	408	67	9990	0		3	BGIBMGA010471,BGIBMGA002412,BGIBMGA011298
GO:0015171	amino acid transmembrane transporter activity	molecular_function	0.59639	1	1	408	21	9990	0		1	BGIBMGA014226
GO:0065004	protein-DNA complex assembly	biological_process	0.5965	1	1	408	21	9990	1	BGIBMGA003305	0
GO:0071824	protein-DNA complex subunit organization	biological_process	0.5965	1	1	408	21	9990	1	BGIBMGA003305	0
GO:0016758	transferase activity, transferring hexosyl groups	molecular_function	0.59818	1	5	408	125	9990	3	BGIBMGA000254,Novel00650,Novel01046	2	Novel01577,Novel00649
GO:0044801	single-organism membrane fusion	biological_process	0.59915	1	1	408	15	9990	0		1	BGIBMGA010471
GO:0048284	organelle fusion	biological_process	0.59915	1	1	408	15	9990	0		1	BGIBMGA010471
GO:0010564	regulation of cell cycle process	biological_process	0.59983	1	1	408	20	9990	0		1	BGIBMGA001587
GO:0008677	2-dehydropantoate 2-reductase activity	molecular_function	0.60037	1	1	408	22	9990	1	BGIBMGA014539	0
GO:0016592	mediator complex	cellular_component	0.60078	1	4	408	89	9990	1	BGIBMGA010794	3	BGIBMGA010471,BGIBMGA003690,BGIBMGA004415
GO:0016567	protein ubiquitination	biological_process	0.60334	1	1	408	19	9990	0		1	BGIBMGA001587
GO:0055085	transmembrane transport	biological_process	0.60364	1	26	408	634	9990	8	BGIBMGA009056,Novel00111,BGIBMGA000804,Novel01203,BGIBMGA001353,BGIBMGA000254,BGIBMGA012153,BGIBMGA012057	18	Novel01640,Novel00269,BGIBMGA010471,BGIBMGA001147,BGIBMGA004081,BGIBMGA007204,BGIBMGA013242,BGIBMGA014247,BGIBMGA011225,BGIBMGA014248,BGIBMGA007738,BGIBMGA004511,BGIBMGA013656,BGIBMGA009376,BGIBMGA000582,Novel01478,BGIBMGA011012,BGIBMGA008869
GO:0065008	regulation of biological quality	biological_process	0.60806	1	9	408	219	9990	1	BGIBMGA008120	8	BGIBMGA001587,BGIBMGA008841,BGIBMGA009854,BGIBMGA002734,BGIBMGA014227,BGIBMGA013108,BGIBMGA010471,BGIBMGA012372
GO:0019199	transmembrane receptor protein kinase activity	molecular_function	0.60899	1	1	408	21	9990	1	Novel01344	0
GO:0008171	O-methyltransferase activity	molecular_function	0.60956	1	1	408	24	9990	1	BGIBMGA006738	0
GO:0051302	regulation of cell division	biological_process	0.61306	1	1	408	21	9990	0		1	BGIBMGA001587
GO:0033692	cellular polysaccharide biosynthetic process	biological_process	0.61556	1	4	408	94	9990	3	BGIBMGA007919,BGIBMGA005856,BGIBMGA000254	1	BGIBMGA011145
GO:0005741	mitochondrial outer membrane	cellular_component	0.61594	1	2	408	39	9990	1	Novel01203	1	BGIBMGA010471
GO:0031968	organelle outer membrane	cellular_component	0.61594	1	2	408	39	9990	1	Novel01203	1	BGIBMGA010471
GO:0034357	photosynthetic membrane	cellular_component	0.6164	1	2	408	44	9990	2	BGIBMGA012496,Novel01672	0
GO:0044765	single-organism transport	biological_process	0.62058	1	48	408	1165	9990	17	BGIBMGA009056,BGIBMGA000804,BGIBMGA008209,BGIBMGA013884,BGIBMGA012057,BGIBMGA005409,BGIBMGA014194,BGIBMGA013361,Novel01203,Novel00111,BGIBMGA014539,BGIBMGA000254,BGIBMGA001353,Novel00496,BGIBMGA009052,BGIBMGA012153,BGIBMGA003305	31	BGIBMGA014227,Novel00269,BGIBMGA013778,BGIBMGA013342,BGIBMGA011225,BGIBMGA007204,BGIBMGA013242,BGIBMGA011628,BGIBMGA001147,BGIBMGA013656,BGIBMGA007738,BGIBMGA011012,BGIBMGA014126,BGIBMGA009376,BGIBMGA013341,Novel01640,BGIBMGA007314,BGIBMGA014226,BGIBMGA009572,BGIBMGA004585,BGIBMGA014248,BGIBMGA004081,BGIBMGA014247,BGIBMGA010471,BGIBMGA004511,BGIBMGA013108,BGIBMGA006112,BGIBMGA008869,BGIBMGA001031…
GO:0008146	sulfotransferase activity	molecular_function	0.62122	1	1	408	25	9990	1	BGIBMGA006972	0
GO:0000271	polysaccharide biosynthetic process	biological_process	0.62311	1	4	408	95	9990	3	BGIBMGA007919,BGIBMGA005856,BGIBMGA000254	1	BGIBMGA011145
GO:0048869	cellular developmental process	biological_process	0.62447	1	3	408	78	9990	2	BGIBMGA012182,Novel01448	1	BGIBMGA009503
GO:0044403	symbiosis, encompassing mutualism through parasitism	biological_process	0.62485	1	10	408	243	9990	5	BGIBMGA000021,BGIBMGA007265,BGIBMGA007633,BGIBMGA008168,BGIBMGA005409	5	BGIBMGA011298,BGIBMGA011363,BGIBMGA004806,BGIBMGA006623,BGIBMGA010471
GO:0006412	translation	biological_process	0.62542	1	14	408	355	9990	10	BGIBMGA010316,BGIBMGA000867,BGIBMGA003259,BGIBMGA009851,BGIBMGA001849,BGIBMGA001500,BGIBMGA003791,BGIBMGA005658,Novel01004,Novel00367	4	BGIBMGA004414,BGIBMGA004415,Novel00959,BGIBMGA010471
GO:0000155	phosphorelay sensor kinase activity	molecular_function	0.62604	1	1	408	23	9990	0		1	BGIBMGA013108
GO:0006778	porphyrin-containing compound metabolic process	biological_process	0.62709	1	4	408	88	9990	3	BGIBMGA001648,BGIBMGA009052,BGIBMGA010794	1	BGIBMGA001546
GO:0016298	lipase activity	molecular_function	0.62861	1	2	408	54	9990	1	BGIBMGA009178	1	BGIBMGA010582
GO:0031090	organelle membrane	cellular_component	0.62885	1	12	408	280	9990	6	BGIBMGA001353,Novel01046,Novel01203,BGIBMGA012153,Novel00111,BGIBMGA000804	6	BGIBMGA013828,BGIBMGA013376,BGIBMGA001031,BGIBMGA007204,BGIBMGA001147,BGIBMGA010471
GO:0044419	interspecies interaction between organisms	biological_process	0.62962	1	10	408	244	9990	5	BGIBMGA000021,BGIBMGA007265,BGIBMGA008168,BGIBMGA005409,BGIBMGA007633	5	BGIBMGA004806,BGIBMGA011298,BGIBMGA011363,BGIBMGA010471,BGIBMGA006623
GO:0035091	phosphatidylinositol binding	molecular_function	0.63459	1	1	408	24	9990	1	BGIBMGA008712	0
GO:0031300	intrinsic component of organelle membrane	cellular_component	0.63496	1	2	408	47	9990	0		2	BGIBMGA013828,BGIBMGA013376
GO:0004806	triglyceride lipase activity	molecular_function	0.6366	1	1	408	26	9990	0		1	BGIBMGA010582
GO:0006139	nucleobase-containing compound metabolic process	biological_process	0.63667	1	82	408	2009	9990	48	BGIBMGA005014,BGIBMGA009056,BGIBMGA005830,BGIBMGA009910,BGIBMGA003791,BGIBMGA012496,BGIBMGA002237,BGIBMGA009900,BGIBMGA003259,BGIBMGA013625,BGIBMGA013070,BGIBMGA009851,Novel01291,BGIBMGA012153,Novel01004,BGIBMGA009052,BGIBMGA014191,BGIBMGA001353,Novel01348,BGIBMGA006738,BGIBMGA003602,BGIBMGA000804,BGIBMGA001684,BGIBMGA013806,BGIBMGA010794,BGIBMGA008708,BGIBMGA014134,BGIBMGA001700,Novel01530,BGIBM…	34	BGIBMGA008914,BGIBMGA006655,BGIBMGA012027,BGIBMGA007204,BGIBMGA007970,BGIBMGA012423,BGIBMGA004060,BGIBMGA008673,BGIBMGA011610,BGIBMGA012372,BGIBMGA007628,BGIBMGA002964,BGIBMGA010471,BGIBMGA011363,BGIBMGA001147,BGIBMGA011628,BGIBMGA007905,BGIBMGA008882,BGIBMGA003854,BGIBMGA005015,BGIBMGA002412,BGIBMGA012239,BGIBMGA007888,BGIBMGA004415,BGIBMGA009854,BGIBMGA001167,BGIBMGA006510,BGIBMGA003690,BGIBMGA…
GO:0008565	protein transporter activity	molecular_function	0.63992	1	1	408	24	9990	1	BGIBMGA013361	0
GO:0043412	macromolecule modification	biological_process	0.64025	1	23	408	562	9990	12	BGIBMGA013806,BGIBMGA014133,BGIBMGA006738,BGIBMGA005972,BGIBMGA013625,BGIBMGA012994,BGIBMGA006777,BGIBMGA001700,BGIBMGA005856,BGIBMGA006914,Novel01448,BGIBMGA006056	11	BGIBMGA001587,BGIBMGA008432,BGIBMGA007963,BGIBMGA005286,BGIBMGA004415,BGIBMGA000554,BGIBMGA003647,BGIBMGA006623,BGIBMGA000662,BGIBMGA001235,BGIBMGA011610
GO:0008168	methyltransferase activity	molecular_function	0.6421	1	7	408	179	9990	4	BGIBMGA005460,BGIBMGA013625,BGIBMGA006738,BGIBMGA010236	3	BGIBMGA010471,BGIBMGA005286,BGIBMGA009571
GO:0016108	tetraterpenoid metabolic process	biological_process	0.64216	1	2	408	50	9990	2	BGIBMGA014539,BGIBMGA005710	0
GO:0016109	tetraterpenoid biosynthetic process	biological_process	0.64216	1	2	408	50	9990	2	BGIBMGA014539,BGIBMGA005710	0
GO:0016116	carotenoid metabolic process	biological_process	0.64216	1	2	408	50	9990	2	BGIBMGA014539,BGIBMGA005710	0
GO:0016117	carotenoid biosynthetic process	biological_process	0.64216	1	2	408	50	9990	2	BGIBMGA005710,BGIBMGA014539	0
GO:0071203	WASH complex	cellular_component	0.64222	1	1	408	23	9990	1	Novel00384	0
GO:0004620	phospholipase activity	molecular_function	0.64315	1	1	408	25	9990	1	BGIBMGA009178	0
GO:0016779	nucleotidyltransferase activity	molecular_function	0.64332	1	10	408	249	9990	5	BGIBMGA014191,BGIBMGA004227,BGIBMGA014134,BGIBMGA005014,BGIBMGA014133	5	BGIBMGA011363,BGIBMGA004415,BGIBMGA001609,BGIBMGA006655,BGIBMGA011610
GO:0016628	oxidoreductase activity, acting on the CH-CH group of donors, NAD or NADP as acceptor	molecular_function	0.644	1	1	408	25	9990	1	BGIBMGA009052	0
GO:0015980	energy derivation by oxidation of organic compounds	biological_process	0.6448	1	3	408	64	9990	0		3	BGIBMGA010471,BGIBMGA000025,BGIBMGA007204
GO:0046483	heterocycle metabolic process	biological_process	0.64533	1	86	408	2113	9990	48	BGIBMGA000254,BGIBMGA000262,BGIBMGA010337,Novel00271,BGIBMGA003305,BGIBMGA006056,BGIBMGA009874,BGIBMGA014516,BGIBMGA002462,BGIBMGA006643,BGIBMGA004227,Novel00111,Novel01088,BGIBMGA014133,BGIBMGA005493,BGIBMGA001849,BGIBMGA001648,BGIBMGA005710,BGIBMGA008293,Novel01530,BGIBMGA014134,BGIBMGA001700,BGIBMGA008708,BGIBMGA010794,BGIBMGA013806,BGIBMGA001684,BGIBMGA000804,BGIBMGA003602,BGIBMGA006738,Novel…	38	BGIBMGA011904,BGIBMGA005286,BGIBMGA006112,BGIBMGA000025,BGIBMGA007314,BGIBMGA012948,BGIBMGA003690,BGIBMGA006510,BGIBMGA001167,BGIBMGA009854,BGIBMGA004415,BGIBMGA007888,BGIBMGA012239,BGIBMGA002412,BGIBMGA005015,BGIBMGA003854,BGIBMGA008882,BGIBMGA011628,BGIBMGA007905,BGIBMGA001147,BGIBMGA011363,BGIBMGA000613,BGIBMGA002734,BGIBMGA010471,BGIBMGA000563,BGIBMGA002964,BGIBMGA007628,BGIBMGA008673,BGIBMGA…
GO:0016627	oxidoreductase activity, acting on the CH-CH group of donors	molecular_function	0.64539	1	3	408	74	9990	2	BGIBMGA009052,Novel00641	1	BGIBMGA010471
GO:0044444	cytoplasmic part	cellular_component	0.64584	1	31	408	765	9990	17	Novel00367,BGIBMGA012153,BGIBMGA005658,BGIBMGA001500,BGIBMGA001353,BGIBMGA003259,BGIBMGA010316,BGIBMGA009841,Novel01203,Novel00111,BGIBMGA000804,BGIBMGA005493,BGIBMGA010236,Novel00384,BGIBMGA009987,Novel01046,BGIBMGA000867	14	BGIBMGA013700,BGIBMGA001031,Novel01577,BGIBMGA013828,BGIBMGA004415,BGIBMGA004414,BGIBMGA007204,BGIBMGA011628,BGIBMGA001147,BGIBMGA010471,BGIBMGA014227,Novel00959,BGIBMGA007314,BGIBMGA001587
GO:0009288	bacterial-type flagellum	cellular_component	0.64631	1	1	408	25	9990	0		1	BGIBMGA007314
GO:1901137	carbohydrate derivative biosynthetic process	biological_process	0.64633	1	10	408	247	9990	8	BGIBMGA005856,Novel00111,BGIBMGA000804,BGIBMGA012153,BGIBMGA014133,BGIBMGA009056,BGIBMGA001353,BGIBMGA000254	2	BGIBMGA001147,BGIBMGA007628
GO:0044255	cellular lipid metabolic process	biological_process	0.64639	1	12	408	300	9990	7	BGIBMGA005856,BGIBMGA009122,BGIBMGA014539,BGIBMGA000254,BGIBMGA005710,BGIBMGA004438,Novel00650	5	BGIBMGA005763,Novel00649,BGIBMGA013341,BGIBMGA014227,BGIBMGA012681
GO:0044711	single-organism biosynthetic process	biological_process	0.64704	1	27	408	661	9990	18	BGIBMGA004438,BGIBMGA009056,BGIBMGA002462,BGIBMGA014539,BGIBMGA000804,Novel00111,BGIBMGA014133,Novel01530,BGIBMGA007919,BGIBMGA001353,BGIBMGA000254,BGIBMGA005710,BGIBMGA001648,BGIBMGA010794,BGIBMGA005856,BGIBMGA009122,BGIBMGA012153,BGIBMGA009052	9	BGIBMGA012681,BGIBMGA001546,BGIBMGA014227,BGIBMGA003854,BGIBMGA010471,BGIBMGA001147,BGIBMGA011145,BGIBMGA000613,BGIBMGA007628
GO:0044265	cellular macromolecule catabolic process	biological_process	0.64771	1	5	408	133	9990	3	BGIBMGA003335,BGIBMGA009562,BGIBMGA013898	2	BGIBMGA007517,BGIBMGA001587
GO:0044264	cellular polysaccharide metabolic process	biological_process	0.64875	1	4	408	98	9990	3	BGIBMGA007919,BGIBMGA000254,BGIBMGA005856	1	BGIBMGA011145
GO:0016670	oxidoreductase activity, acting on a sulfur group of donors, oxygen as acceptor	molecular_function	0.64912	1	1	408	17	9990	0		1	BGIBMGA011610
GO:0016972	thiol oxidase activity	molecular_function	0.64912	1	1	408	17	9990	0		1	BGIBMGA011610
GO:0000723	telomere maintenance	biological_process	0.64998	1	1	408	22	9990	0		1	BGIBMGA012372
GO:0032200	telomere organization	biological_process	0.64998	1	1	408	22	9990	0		1	BGIBMGA012372
GO:0060249	anatomical structure homeostasis	biological_process	0.64998	1	1	408	22	9990	0		1	BGIBMGA012372
GO:0051188	cofactor biosynthetic process	biological_process	0.65061	1	6	408	146	9990	3	BGIBMGA001648,BGIBMGA009052,BGIBMGA010794	3	BGIBMGA007628,BGIBMGA001546,BGIBMGA000563
GO:0006725	cellular aromatic compound metabolic process	biological_process	0.65158	1	86	408	2115	9990	49	BGIBMGA004227,BGIBMGA006643,BGIBMGA014516,BGIBMGA002462,BGIBMGA009874,BGIBMGA005493,BGIBMGA007438,BGIBMGA014133,Novel01088,Novel00111,BGIBMGA010337,BGIBMGA000262,BGIBMGA000254,BGIBMGA003305,BGIBMGA006056,Novel00271,BGIBMGA001684,BGIBMGA013806,BGIBMGA003602,BGIBMGA000804,Novel01530,BGIBMGA008293,BGIBMGA005710,BGIBMGA001648,BGIBMGA001849,BGIBMGA010794,BGIBMGA001700,BGIBMGA014134,BGIBMGA008708,BGIBM…	37	BGIBMGA012948,BGIBMGA007314,BGIBMGA006510,BGIBMGA003690,BGIBMGA006112,BGIBMGA005286,BGIBMGA011904,BGIBMGA000025,BGIBMGA008882,BGIBMGA003854,BGIBMGA005015,BGIBMGA001147,BGIBMGA007905,BGIBMGA011628,BGIBMGA009854,BGIBMGA004415,BGIBMGA001167,BGIBMGA012239,BGIBMGA002412,BGIBMGA007888,BGIBMGA002734,BGIBMGA010471,BGIBMGA000613,BGIBMGA011363,BGIBMGA012423,BGIBMGA007970,BGIBMGA001546,BGIBMGA004060,BGIBMGA…
GO:0044724	single-organism carbohydrate catabolic process	biological_process	0.65207	1	1	408	25	9990	1	BGIBMGA005493	0
GO:0044767	single-organism developmental process	biological_process	0.65263	1	7	408	183	9990	4	BGIBMGA012182,BGIBMGA004408,Novel01448,BGIBMGA000021	3	BGIBMGA009503,BGIBMGA003690,BGIBMGA001587
GO:0006865	amino acid transport	biological_process	0.65453	1	1	408	25	9990	0		1	BGIBMGA014226
GO:0019013	viral nucleocapsid	cellular_component	0.65461	1	1	408	24	9990	0		1	BGIBMGA008914
GO:0033043	regulation of organelle organization	biological_process	0.65619	1	1	408	26	9990	0		1	BGIBMGA001587
GO:1902578	single-organism localization	biological_process	0.65988	1	48	408	1181	9990	17	BGIBMGA009052,Novel00496,BGIBMGA012153,BGIBMGA003305,BGIBMGA000254,BGIBMGA001353,Novel01203,BGIBMGA013361,Novel00111,BGIBMGA014539,BGIBMGA014194,BGIBMGA012057,BGIBMGA005409,BGIBMGA013884,BGIBMGA008209,BGIBMGA000804,BGIBMGA009056	31	BGIBMGA008869,Novel01478,BGIBMGA001031,BGIBMGA000582,BGIBMGA006112,BGIBMGA013108,BGIBMGA004511,BGIBMGA004585,BGIBMGA014248,BGIBMGA014247,BGIBMGA004081,BGIBMGA010471,Novel01640,BGIBMGA007314,BGIBMGA014226,BGIBMGA009572,BGIBMGA011012,BGIBMGA014126,BGIBMGA009376,BGIBMGA013341,BGIBMGA013656,BGIBMGA007738,BGIBMGA011225,BGIBMGA013342,BGIBMGA013242,BGIBMGA011628,BGIBMGA007204,BGIBMGA001147,Novel00269,BG…
GO:0003723	RNA binding	molecular_function	0.66162	1	16	408	395	9990	8	BGIBMGA000867,BGIBMGA005637,BGIBMGA003602,Novel00280,BGIBMGA010794,Novel01291,Novel00271,BGIBMGA009122	8	BGIBMGA014227,Novel00990,BGIBMGA007314,BGIBMGA010471,BGIBMGA003690,BGIBMGA011363,BGIBMGA005094,BGIBMGA012578
GO:0060590	ATPase regulator activity	molecular_function	0.66249	1	1	408	22	9990	0		1	BGIBMGA012240
GO:0043168	anion binding	molecular_function	0.66259	1	55	408	1302	9990	25	BGIBMGA001849,BGIBMGA005972,BGIBMGA005710,BGIBMGA012994,BGIBMGA003259,Novel01530,BGIBMGA008997,BGIBMGA005856,BGIBMGA009900,BGIBMGA006914,BGIBMGA003791,BGIBMGA005409,BGIBMGA009910,BGIBMGA010794,BGIBMGA013898,BGIBMGA001801,BGIBMGA008712,BGIBMGA012182,BGIBMGA007265,BGIBMGA006777,Novel01004,BGIBMGA013916,BGIBMGA009851,BGIBMGA006526,BGIBMGA014539	30	BGIBMGA004415,BGIBMGA007738,BGIBMGA007628,BGIBMGA010461,BGIBMGA006623,BGIBMGA014126,BGIBMGA012372,BGIBMGA012239,BGIBMGA005094,BGIBMGA005015,BGIBMGA012423,BGIBMGA001546,BGIBMGA012027,BGIBMGA008914,BGIBMGA004906,BGIBMGA003199,BGIBMGA004616,BGIBMGA003647,BGIBMGA005202,BGIBMGA014226,BGIBMGA002734,BGIBMGA003866,BGIBMGA001336,BGIBMGA009572,BGIBMGA002958,BGIBMGA009503,BGIBMGA003690,BGIBMGA002938,BGIBMGA…
GO:0071702	organic substance transport	biological_process	0.66269	1	20	408	487	9990	5	BGIBMGA014194,Novel01203,BGIBMGA013361,BGIBMGA008209,Novel00496	15	BGIBMGA014227,BGIBMGA005015,BGIBMGA014226,BGIBMGA013778,BGIBMGA009572,BGIBMGA004585,BGIBMGA013342,BGIBMGA011628,BGIBMGA008462,BGIBMGA006112,BGIBMGA013108,BGIBMGA009854,BGIBMGA014126,BGIBMGA001031,BGIBMGA013341
GO:0045502	dynein binding	molecular_function	0.66511	1	2	408	46	9990	0		2	BGIBMGA010471,BGIBMGA001587
GO:0033176	proton-transporting V-type ATPase complex	cellular_component	0.66682	1	3	408	77	9990	1	BGIBMGA000254	2	BGIBMGA010471,Novel00269
GO:0016646	oxidoreductase activity, acting on the CH-NH group of donors, NAD or NADP as acceptor	molecular_function	0.66824	1	1	408	28	9990	1	BGIBMGA006526	0
GO:0009110	vitamin biosynthetic process	biological_process	0.66894	1	1	408	27	9990	0		1	BGIBMGA000613
GO:0042364	water-soluble vitamin biosynthetic process	biological_process	0.66894	1	1	408	27	9990	0		1	BGIBMGA000613
GO:0032501	multicellular organismal process	biological_process	0.66966	1	10	408	261	9990	4	BGIBMGA009900,BGIBMGA000021,BGIBMGA012182,BGIBMGA004408	6	BGIBMGA003690,BGIBMGA001587,BGIBMGA009854,BGIBMGA008841,BGIBMGA014227,BGIBMGA013108
GO:0008094	DNA-dependent ATPase activity	molecular_function	0.67016	1	1	408	23	9990	0		1	BGIBMGA007314
GO:0019751	polyol metabolic process	biological_process	0.67134	1	1	408	17	9990	1	Novel00896	0
GO:0043043	peptide biosynthetic process	biological_process	0.67158	1	14	408	367	9990	10	BGIBMGA003791,BGIBMGA005658,BGIBMGA001500,Novel00367,Novel01004,BGIBMGA009851,BGIBMGA000867,BGIBMGA010316,BGIBMGA003259,BGIBMGA001849	4	BGIBMGA010471,Novel00959,BGIBMGA004415,BGIBMGA004414
GO:0016021	integral component of membrane	cellular_component	0.67168	1	53	408	1336	9990	14	BGIBMGA005014,Novel00683,BGIBMGA012496,BGIBMGA005409,BGIBMGA004013,BGIBMGA013361,Novel00346,BGIBMGA002331,BGIBMGA000277,Novel01316,Novel00496,BGIBMGA002881,BGIBMGA004408,Novel00674	39	BGIBMGA011225,BGIBMGA007204,BGIBMGA010923,BGIBMGA013242,BGIBMGA001147,BGIBMGA013740,BGIBMGA014227,BGIBMGA001798,BGIBMGA013778,BGIBMGA008882,BGIBMGA011012,BGIBMGA009376,BGIBMGA013656,BGIBMGA004176,BGIBMGA000291,BGIBMGA009854,BGIBMGA007738,BGIBMGA003690,BGIBMGA014248,BGIBMGA004081,BGIBMGA014247,BGIBMGA010471,Novel01640,BGIBMGA013376,BGIBMGA014226,BGIBMGA001587,BGIBMGA000612,BGIBMGA000714,BGIBMGA008…
GO:1901360	organic cyclic compound metabolic process	biological_process	0.67186	1	87	408	2155	9990	49	BGIBMGA009851,BGIBMGA014191,BGIBMGA001353,Novel01348,BGIBMGA006738,Novel01291,BGIBMGA012153,Novel01004,BGIBMGA009052,BGIBMGA009056,BGIBMGA005014,BGIBMGA003259,BGIBMGA013625,BGIBMGA013070,BGIBMGA005830,BGIBMGA009910,BGIBMGA003791,BGIBMGA012496,BGIBMGA002237,BGIBMGA009900,BGIBMGA004227,BGIBMGA006643,BGIBMGA009874,BGIBMGA014516,BGIBMGA002462,BGIBMGA005493,Novel01088,Novel00111,BGIBMGA007438,BGIBMGA0…	38	BGIBMGA000563,BGIBMGA010471,BGIBMGA000613,BGIBMGA011145,BGIBMGA011363,BGIBMGA007970,BGIBMGA001546,BGIBMGA012423,BGIBMGA004060,BGIBMGA008914,BGIBMGA006655,BGIBMGA012027,BGIBMGA007204,BGIBMGA002964,BGIBMGA008673,BGIBMGA011610,BGIBMGA012372,BGIBMGA007628,BGIBMGA007314,BGIBMGA012948,BGIBMGA006510,BGIBMGA003690,BGIBMGA011904,BGIBMGA005286,BGIBMGA006112,BGIBMGA000025,BGIBMGA008882,BGIBMGA003854,BGIBMGA…
GO:0030260	entry into host cell	biological_process	0.6723	1	1	408	20	9990	0		1	BGIBMGA010471
GO:0044409	entry into host	biological_process	0.6723	1	1	408	20	9990	0		1	BGIBMGA010471
GO:0046718	viral entry into host cell	biological_process	0.6723	1	1	408	20	9990	0		1	BGIBMGA010471
GO:0051806	entry into cell of other organism involved in symbiotic interaction	biological_process	0.6723	1	1	408	20	9990	0		1	BGIBMGA010471
GO:0051828	entry into other organism involved in symbiotic interaction	biological_process	0.6723	1	1	408	20	9990	0		1	BGIBMGA010471
GO:0034637	cellular carbohydrate biosynthetic process	biological_process	0.67302	1	4	408	101	9990	3	BGIBMGA005856,BGIBMGA000254,BGIBMGA007919	1	BGIBMGA011145
GO:0006891	intra-Golgi vesicle-mediated transport	biological_process	0.6731	1	1	408	26	9990	0		1	BGIBMGA007314
GO:0016052	carbohydrate catabolic process	biological_process	0.67901	1	1	408	27	9990	1	BGIBMGA005493	0
GO:0002064	epithelial cell development	biological_process	0.67913	1	1	408	30	9990	1	BGIBMGA012182	0
GO:0002065	columnar/cuboidal epithelial cell differentiation	biological_process	0.67913	1	1	408	30	9990	1	BGIBMGA012182	0
GO:0002066	columnar/cuboidal epithelial cell development	biological_process	0.67913	1	1	408	30	9990	1	BGIBMGA012182	0
GO:0005213	structural constituent of chorion	molecular_function	0.67913	1	1	408	30	9990	1	BGIBMGA012182	0
GO:0007292	female gamete generation	biological_process	0.67913	1	1	408	30	9990	1	BGIBMGA012182	0
GO:0007304	chorion-containing eggshell formation	biological_process	0.67913	1	1	408	30	9990	1	BGIBMGA012182	0
GO:0030703	eggshell formation	biological_process	0.67913	1	1	408	30	9990	1	BGIBMGA012182	0
GO:0030707	ovarian follicle cell development	biological_process	0.67913	1	1	408	30	9990	1	BGIBMGA012182	0
GO:0030855	epithelial cell differentiation	biological_process	0.67913	1	1	408	30	9990	1	BGIBMGA012182	0
GO:0048477	oogenesis	biological_process	0.67913	1	1	408	30	9990	1	BGIBMGA012182	0
GO:0019069	viral capsid assembly	biological_process	0.67925	1	1	408	25	9990	1	BGIBMGA007265	0
GO:0009579	thylakoid	cellular_component	0.68012	1	2	408	50	9990	2	Novel01672,BGIBMGA012496	0
GO:0044436	thylakoid part	cellular_component	0.68012	1	2	408	50	9990	2	BGIBMGA012496,Novel01672	0
GO:0006367	transcription initiation from RNA polymerase II promoter	biological_process	0.68023	1	1	408	26	9990	0		1	BGIBMGA011610
GO:0046434	organophosphate catabolic process	biological_process	0.68111	1	1	408	25	9990	0		1	BGIBMGA012948
GO:0003735	structural constituent of ribosome	molecular_function	0.6818	1	8	408	220	9990	5	BGIBMGA010316,BGIBMGA000867,BGIBMGA005658,BGIBMGA001500,Novel00367	3	Novel00959,BGIBMGA004414,BGIBMGA010471
GO:0005840	ribosome	cellular_component	0.6818	1	8	408	220	9990	5	BGIBMGA000867,BGIBMGA010316,BGIBMGA001500,BGIBMGA005658,Novel00367	3	BGIBMGA004414,Novel00959,BGIBMGA010471
GO:0007010	cytoskeleton organization	biological_process	0.68278	1	7	408	177	9990	1	Novel01205	6	BGIBMGA001587,BGIBMGA008337,BGIBMGA010471,BGIBMGA012764,BGIBMGA008658,BGIBMGA008436
GO:0032502	developmental process	biological_process	0.68448	1	7	408	188	9990	4	BGIBMGA000021,Novel01448,BGIBMGA004408,BGIBMGA012182	3	BGIBMGA001587,BGIBMGA009503,BGIBMGA003690
GO:0009061	anaerobic respiration	biological_process	0.68466	1	1	408	20	9990	0		1	BGIBMGA010471
GO:0015947	methane metabolic process	biological_process	0.68466	1	1	408	20	9990	0		1	BGIBMGA010471
GO:0015948	methanogenesis	biological_process	0.68466	1	1	408	20	9990	0		1	BGIBMGA010471
GO:0015975	energy derivation by oxidation of reduced inorganic compounds	biological_process	0.68466	1	1	408	20	9990	0		1	BGIBMGA010471
GO:0043446	cellular alkane metabolic process	biological_process	0.68466	1	1	408	20	9990	0		1	BGIBMGA010471
GO:0043447	alkane biosynthetic process	biological_process	0.68466	1	1	408	20	9990	0		1	BGIBMGA010471
GO:0006766	vitamin metabolic process	biological_process	0.6853	1	1	408	28	9990	0		1	BGIBMGA000613
GO:0006767	water-soluble vitamin metabolic process	biological_process	0.6853	1	1	408	28	9990	0		1	BGIBMGA000613
GO:0005102	receptor binding	molecular_function	0.68549	1	8	408	209	9990	1	Novel00384	7	BGIBMGA001587,BGIBMGA014227,BGIBMGA013108,BGIBMGA000772,BGIBMGA009854,BGIBMGA010471,BGIBMGA003690
GO:0016763	transferase activity, transferring pentosyl groups	molecular_function	0.68615	1	1	408	24	9990	1	BGIBMGA014133	0
GO:0051259	protein oligomerization	biological_process	0.68711	1	1	408	27	9990	0		1	BGIBMGA013108
GO:0071840	cellular component organization or biogenesis	biological_process	0.68745	1	29	408	724	9990	12	BGIBMGA007265,BGIBMGA013625,BGIBMGA006738,BGIBMGA006056,BGIBMGA003305,Novel00496,Novel01205,BGIBMGA013806,BGIBMGA000277,BGIBMGA008521,Novel01203,BGIBMGA005014	17	BGIBMGA008337,BGIBMGA008658,BGIBMGA013108,BGIBMGA013828,BGIBMGA009854,BGIBMGA011904,BGIBMGA012372,BGIBMGA013700,BGIBMGA012764,BGIBMGA001587,BGIBMGA001546,BGIBMGA003854,BGIBMGA014227,BGIBMGA008436,BGIBMGA013778,BGIBMGA010471,BGIBMGA011628
GO:0044707	single-multicellular organism process	biological_process	0.68801	1	9	408	240	9990	3	BGIBMGA009900,BGIBMGA004408,BGIBMGA000021	6	BGIBMGA003690,BGIBMGA009854,BGIBMGA008841,BGIBMGA014227,BGIBMGA013108,BGIBMGA001587
GO:0031224	intrinsic component of membrane	cellular_component	0.68803	1	53	408	1343	9990	14	Novel00496,Novel01316,Novel00674,BGIBMGA002881,BGIBMGA004408,BGIBMGA002331,BGIBMGA013361,Novel00346,BGIBMGA000277,BGIBMGA012496,BGIBMGA005409,BGIBMGA004013,BGIBMGA005014,Novel00683	39	BGIBMGA000582,BGIBMGA000612,BGIBMGA008869,BGIBMGA000714,Novel01478,BGIBMGA004616,BGIBMGA000613,BGIBMGA000844,BGIBMGA013108,BGIBMGA004511,BGIBMGA011363,BGIBMGA011904,BGIBMGA013828,BGIBMGA010471,BGIBMGA014248,BGIBMGA003690,BGIBMGA004081,BGIBMGA014247,BGIBMGA001587,Novel01640,BGIBMGA013376,BGIBMGA014226,BGIBMGA009376,BGIBMGA011012,BGIBMGA007738,BGIBMGA013656,BGIBMGA004176,BGIBMGA000291,BGIBMGA009854…
GO:0030054	cell junction	cellular_component	0.68838	1	1	408	21	9990	0		1	BGIBMGA010471
GO:0006366	transcription from RNA polymerase II promoter	biological_process	0.69151	1	5	408	121	9990	1	BGIBMGA010794	4	BGIBMGA003690,BGIBMGA004415,BGIBMGA011610,BGIBMGA010471
GO:0006721	terpenoid metabolic process	biological_process	0.69224	1	2	408	55	9990	2	BGIBMGA005710,BGIBMGA014539	0
GO:0016114	terpenoid biosynthetic process	biological_process	0.69224	1	2	408	55	9990	2	BGIBMGA014539,BGIBMGA005710	0
GO:0060429	epithelium development	biological_process	0.69672	1	1	408	31	9990	1	BGIBMGA012182	0
GO:0006261	DNA-dependent DNA replication	biological_process	0.69778	1	2	408	55	9990	1	BGIBMGA003305	1	BGIBMGA007905
GO:0008194	UDP-glycosyltransferase activity	molecular_function	0.69788	1	1	408	27	9990	1	BGIBMGA000254	0
GO:0005976	polysaccharide metabolic process	biological_process	0.69841	1	4	408	105	9990	3	BGIBMGA007919,BGIBMGA005856,BGIBMGA000254	1	BGIBMGA011145
GO:0006629	lipid metabolic process	biological_process	0.6988	1	18	408	477	9990	9	BGIBMGA014539,BGIBMGA005471,BGIBMGA009178,Novel00650,BGIBMGA004438,BGIBMGA009122,BGIBMGA005856,BGIBMGA005710,BGIBMGA000254	9	BGIBMGA010676,BGIBMGA014227,BGIBMGA012681,BGIBMGA000332,BGIBMGA005763,BGIBMGA013341,Novel00649,BGIBMGA010582,BGIBMGA011145
GO:0031329	regulation of cellular catabolic process	biological_process	0.70039	1	2	408	58	9990	0		2	BGIBMGA014227,BGIBMGA001587
GO:0012507	ER to Golgi transport vesicle membrane	cellular_component	0.70071	1	1	408	26	9990	0		1	BGIBMGA001031
GO:0030127	COPII vesicle coat	cellular_component	0.70071	1	1	408	26	9990	0		1	BGIBMGA001031
GO:0030134	ER to Golgi transport vesicle	cellular_component	0.70071	1	1	408	26	9990	0		1	BGIBMGA001031
GO:0030029	actin filament-based process	biological_process	0.70296	1	1	408	27	9990	0		1	BGIBMGA008436
GO:0030036	actin cytoskeleton organization	biological_process	0.70296	1	1	408	27	9990	0		1	BGIBMGA008436
GO:0007281	germ cell development	biological_process	0.70314	1	1	408	32	9990	1	BGIBMGA012182	0
GO:0022412	cellular process involved in reproduction in multicellular organism	biological_process	0.70314	1	1	408	32	9990	1	BGIBMGA012182	0
GO:0048468	cell development	biological_process	0.70314	1	1	408	32	9990	1	BGIBMGA012182	0
GO:0007275	multicellular organismal development	biological_process	0.70337	1	4	408	113	9990	2	BGIBMGA000021,BGIBMGA004408	2	BGIBMGA001587,BGIBMGA003690
GO:0016054	organic acid catabolic process	biological_process	0.70368	1	1	408	29	9990	1	BGIBMGA010236	0
GO:0046395	carboxylic acid catabolic process	biological_process	0.70368	1	1	408	29	9990	1	BGIBMGA010236	0
GO:0090575	RNA polymerase II transcription factor complex	cellular_component	0.70477	1	1	408	28	9990	0		1	BGIBMGA011610
GO:0015093	ferrous iron transmembrane transporter activity	molecular_function	0.70543	1	1	408	30	9990	1	BGIBMGA005409	0
GO:0015684	ferrous iron transport	biological_process	0.70543	1	1	408	30	9990	1	BGIBMGA005409	0
GO:0004190	aspartic-type endopeptidase activity	molecular_function	0.70893	1	1	408	25	9990	1	Novel00713	0
GO:0070001	aspartic-type peptidase activity	molecular_function	0.70893	1	1	408	25	9990	1	Novel00713	0
GO:0008138	protein tyrosine/serine/threonine phosphatase activity	molecular_function	0.70992	1	1	408	27	9990	1	Novel01448	0
GO:0004673	protein histidine kinase activity	molecular_function	0.71041	1	1	408	29	9990	0		1	BGIBMGA013108
GO:1990204	oxidoreductase complex	cellular_component	0.71042	1	1	408	30	9990	1	BGIBMGA010236	0
GO:0006397	mRNA processing	biological_process	0.71138	1	3	408	84	9990	2	BGIBMGA008293,BGIBMGA002237	1	BGIBMGA008882
GO:0003857	3-hydroxyacyl-CoA dehydrogenase activity	molecular_function	0.71444	1	1	408	32	9990	0		1	BGIBMGA005763
GO:0044798	nuclear transcription factor complex	cellular_component	0.71732	1	1	408	29	9990	0		1	BGIBMGA011610
GO:0009894	regulation of catabolic process	biological_process	0.7185	1	2	408	60	9990	0		2	BGIBMGA001587,BGIBMGA014227
GO:0007067	mitotic nuclear division	biological_process	0.71854	1	1	408	28	9990	0		1	BGIBMGA001587
GO:0015081	sodium ion transmembrane transporter activity	molecular_function	0.71864	1	2	408	61	9990	0		2	BGIBMGA014226,BGIBMGA009781
GO:0044262	cellular carbohydrate metabolic process	biological_process	0.72008	1	5	408	127	9990	4	BGIBMGA000254,Novel00896,BGIBMGA005856,BGIBMGA007919	1	BGIBMGA011145
GO:0070085	glycosylation	biological_process	0.72395	1	2	408	60	9990	1	Novel00650	1	Novel00649
GO:0005342	organic acid transmembrane transporter activity	molecular_function	0.72672	1	1	408	31	9990	0		1	BGIBMGA014226
GO:0046943	carboxylic acid transmembrane transporter activity	molecular_function	0.72672	1	1	408	31	9990	0		1	BGIBMGA014226
GO:0030286	dynein complex	cellular_component	0.72767	1	1	408	16	9990	0		1	BGIBMGA003690
GO:0009108	coenzyme biosynthetic process	biological_process	0.73027	1	2	408	62	9990	0		2	BGIBMGA007628,BGIBMGA000563
GO:0008200	ion channel inhibitor activity	molecular_function	0.73365	1	1	408	29	9990	1	BGIBMGA004215	0
GO:0016248	channel inhibitor activity	molecular_function	0.73365	1	1	408	29	9990	1	BGIBMGA004215	0
GO:0009056	catabolic process	biological_process	0.73378	1	14	408	386	9990	7	BGIBMGA009562,BGIBMGA005493,BGIBMGA003335,BGIBMGA013898,BGIBMGA008038,BGIBMGA010236,BGIBMGA009178	7	BGIBMGA009970,BGIBMGA007517,BGIBMGA000332,BGIBMGA001587,BGIBMGA014227,BGIBMGA012948,BGIBMGA007987
GO:0005381	iron ion transmembrane transporter activity	molecular_function	0.7338	1	1	408	32	9990	1	BGIBMGA005409	0
GO:0006914	autophagy	biological_process	0.73414	1	3	408	89	9990	0		3	BGIBMGA014227,BGIBMGA001587,BGIBMGA009970
GO:0098796	membrane protein complex	cellular_component	0.73638	1	14	408	363	9990	10	BGIBMGA000804,Novel00111,BGIBMGA012153,Novel01203,BGIBMGA012496,BGIBMGA000254,Novel01672,BGIBMGA009056,BGIBMGA014194,BGIBMGA001353	4	BGIBMGA001031,BGIBMGA010471,BGIBMGA001147,Novel00269
GO:0051287	NAD binding	molecular_function	0.73737	1	2	408	63	9990	1	BGIBMGA009052	1	BGIBMGA005763
GO:0005635	nuclear envelope	cellular_component	0.73855	1	2	408	57	9990	0		2	BGIBMGA013376,BGIBMGA014227
GO:0008081	phosphoric diester hydrolase activity	molecular_function	0.73888	1	1	408	31	9990	1	BGIBMGA013070	0
GO:0016070	RNA metabolic process	biological_process	0.73985	1	52	408	1326	9990	29	BGIBMGA008708,BGIBMGA014134,BGIBMGA001700,BGIBMGA009900,BGIBMGA002237,BGIBMGA003791,BGIBMGA010794,BGIBMGA005830,BGIBMGA001849,BGIBMGA005710,BGIBMGA013070,BGIBMGA013625,BGIBMGA003259,BGIBMGA008293,BGIBMGA005014,BGIBMGA003602,Novel00271,Novel01004,Novel01291,BGIBMGA003305,BGIBMGA006056,BGIBMGA006738,BGIBMGA014191,BGIBMGA010337,BGIBMGA014133,Novel01088,BGIBMGA014516,BGIBMGA009851,BGIBMGA006643	23	BGIBMGA007888,BGIBMGA012239,BGIBMGA002412,BGIBMGA011610,BGIBMGA008673,BGIBMGA002964,BGIBMGA001167,BGIBMGA009854,BGIBMGA004415,BGIBMGA011628,BGIBMGA006655,BGIBMGA005015,BGIBMGA003854,BGIBMGA004060,BGIBMGA008882,BGIBMGA012423,BGIBMGA007970,BGIBMGA011363,BGIBMGA011904,BGIBMGA005286,BGIBMGA003690,BGIBMGA006510,BGIBMGA010471
GO:0005524	ATP binding	molecular_function	0.73989	1	39	408	937	9990	19	Novel01004,BGIBMGA012182,BGIBMGA006777,BGIBMGA006526,BGIBMGA013916,BGIBMGA009851,BGIBMGA008997,BGIBMGA005856,BGIBMGA006914,BGIBMGA003791,BGIBMGA005409,BGIBMGA009910,BGIBMGA010794,BGIBMGA001849,BGIBMGA005972,BGIBMGA012994,BGIBMGA003259,BGIBMGA013898,BGIBMGA001801	20	BGIBMGA003647,BGIBMGA005202,BGIBMGA004616,BGIBMGA009503,BGIBMGA003690,BGIBMGA010471,BGIBMGA007963,BGIBMGA014226,BGIBMGA001336,BGIBMGA009572,BGIBMGA007628,BGIBMGA006623,BGIBMGA014126,BGIBMGA012372,BGIBMGA005094,BGIBMGA004415,BGIBMGA007738,BGIBMGA012027,BGIBMGA008914,BGIBMGA001546
GO:0044425	membrane part	cellular_component	0.74007	1	64	408	1625	9990	23	BGIBMGA000804,Novel00683,Novel00496,BGIBMGA002881,BGIBMGA004408,BGIBMGA000254,Novel00111,Novel01203,BGIBMGA014194,BGIBMGA005409,BGIBMGA012496,BGIBMGA004013,BGIBMGA005014,BGIBMGA009056,BGIBMGA012153,Novel01316,Novel01672,Novel00674,BGIBMGA001353,Novel00346,BGIBMGA013361,BGIBMGA002331,BGIBMGA000277	41	BGIBMGA011012,BGIBMGA000291,BGIBMGA009854,BGIBMGA013656,BGIBMGA013242,BGIBMGA010923,BGIBMGA001147,BGIBMGA013778,BGIBMGA001798,Novel00269,BGIBMGA008882,BGIBMGA000612,BGIBMGA008869,BGIBMGA000582,BGIBMGA011904,BGIBMGA013828,BGIBMGA004511,BGIBMGA004616,BGIBMGA004081,BGIBMGA014247,BGIBMGA003690,BGIBMGA013376,BGIBMGA014226,BGIBMGA009376,BGIBMGA004176,BGIBMGA007738,BGIBMGA007204,BGIBMGA011225,BGIBMGA013…
GO:0044448	cell cortex part	cellular_component	0.74015	1	1	408	29	9990	0		1	BGIBMGA001587
GO:0032559	adenyl ribonucleotide binding	molecular_function	0.74182	1	39	408	938	9990	19	BGIBMGA013898,BGIBMGA001801,BGIBMGA003791,BGIBMGA006914,BGIBMGA009910,BGIBMGA010794,BGIBMGA005409,BGIBMGA008997,BGIBMGA005856,BGIBMGA012994,BGIBMGA003259,BGIBMGA001849,BGIBMGA005972,BGIBMGA006526,BGIBMGA009851,BGIBMGA013916,Novel01004,BGIBMGA006777,BGIBMGA012182	20	BGIBMGA008914,BGIBMGA012027,BGIBMGA001546,BGIBMGA012372,BGIBMGA005094,BGIBMGA007628,BGIBMGA014126,BGIBMGA006623,BGIBMGA007738,BGIBMGA004415,BGIBMGA010471,BGIBMGA007963,BGIBMGA003690,BGIBMGA009503,BGIBMGA009572,BGIBMGA001336,BGIBMGA014226,BGIBMGA003647,BGIBMGA005202,BGIBMGA004616
GO:0043228	non-membrane-bounded organelle	cellular_component	0.74285	1	21	408	542	9990	8	BGIBMGA013806,BGIBMGA000867,Novel00367,BGIBMGA005658,BGIBMGA012496,BGIBMGA001500,BGIBMGA006056,BGIBMGA010316	13	BGIBMGA006315,BGIBMGA003690,BGIBMGA010471,Novel00959,BGIBMGA014227,BGIBMGA007314,BGIBMGA014226,BGIBMGA001587,BGIBMGA000612,BGIBMGA013700,BGIBMGA001031,BGIBMGA004414,BGIBMGA000613
GO:0015079	potassium ion transmembrane transporter activity	molecular_function	0.74621	1	1	408	31	9990	1	BGIBMGA013884	0
GO:0016782	transferase activity, transferring sulfur-containing groups	molecular_function	0.74624	1	1	408	34	9990	1	BGIBMGA006972	0
GO:0016053	organic acid biosynthetic process	biological_process	0.74645	1	4	408	122	9990	2	BGIBMGA009052,BGIBMGA009122	2	BGIBMGA003854,BGIBMGA014227
GO:0046394	carboxylic acid biosynthetic process	biological_process	0.74645	1	4	408	122	9990	2	BGIBMGA009122,BGIBMGA009052	2	BGIBMGA003854,BGIBMGA014227
GO:0052126	movement in host environment	biological_process	0.74764	1	1	408	27	9990	0		1	BGIBMGA010471
GO:0052192	movement in environment of other organism involved in symbiotic interaction	biological_process	0.74764	1	1	408	27	9990	0		1	BGIBMGA010471
GO:0008047	enzyme activator activity	molecular_function	0.74835	1	1	408	30	9990	0		1	BGIBMGA005478
GO:0006518	peptide metabolic process	biological_process	0.74891	1	14	408	388	9990	10	BGIBMGA001849,BGIBMGA003259,BGIBMGA000867,BGIBMGA010316,BGIBMGA009851,Novel01004,Novel00367,BGIBMGA001500,BGIBMGA005658,BGIBMGA003791	4	BGIBMGA004414,BGIBMGA004415,Novel00959,BGIBMGA010471
GO:0006888	ER to Golgi vesicle-mediated transport	biological_process	0.74928	1	1	408	31	9990	0		1	BGIBMGA001031
GO:0015988	energy coupled proton transmembrane transport, against electrochemical gradient	biological_process	0.75043	1	3	408	89	9990	1	BGIBMGA000254	2	BGIBMGA010471,Novel00269
GO:0015991	ATP hydrolysis coupled proton transport	biological_process	0.75043	1	3	408	89	9990	1	BGIBMGA000254	2	Novel00269,BGIBMGA010471
GO:0016775	phosphotransferase activity, nitrogenous group as acceptor	molecular_function	0.75099	1	1	408	32	9990	0		1	BGIBMGA013108
GO:0010558	negative regulation of macromolecule biosynthetic process	biological_process	0.75161	1	1	408	31	9990	0		1	BGIBMGA007905
GO:0031327	negative regulation of cellular biosynthetic process	biological_process	0.75161	1	1	408	31	9990	0		1	BGIBMGA007905
GO:2000113	negative regulation of cellular macromolecule biosynthetic process	biological_process	0.75161	1	1	408	31	9990	0		1	BGIBMGA007905
GO:0043232	intracellular non-membrane-bounded organelle	cellular_component	0.75187	1	20	408	519	9990	8	BGIBMGA000867,BGIBMGA013806,BGIBMGA010316,BGIBMGA005658,BGIBMGA012496,BGIBMGA001500,BGIBMGA006056,Novel00367	12	BGIBMGA001587,Novel00959,BGIBMGA014227,BGIBMGA014226,BGIBMGA010471,BGIBMGA006315,BGIBMGA003690,BGIBMGA000613,BGIBMGA004414,BGIBMGA000612,BGIBMGA013700,BGIBMGA001031
GO:0030658	transport vesicle membrane	cellular_component	0.75231	1	1	408	30	9990	0		1	BGIBMGA001031
GO:0007156	homophilic cell adhesion via plasma membrane adhesion molecules	biological_process	0.75253	1	1	408	24	9990	0		1	BGIBMGA013730
GO:0035821	modification of morphology or physiology of other organism	biological_process	0.75407	1	1	408	27	9990	0		1	BGIBMGA010471
GO:0003854	3-beta-hydroxy-delta5-steroid dehydrogenase activity	molecular_function	0.75431	1	1	408	36	9990	0		1	BGIBMGA011145
GO:0016229	steroid dehydrogenase activity	molecular_function	0.75431	1	1	408	36	9990	0		1	BGIBMGA011145
GO:0033764	steroid dehydrogenase activity, acting on the CH-OH group of donors, NAD or NADP as acceptor	molecular_function	0.75431	1	1	408	36	9990	0		1	BGIBMGA011145
GO:0042803	protein homodimerization activity	molecular_function	0.7552	1	2	408	56	9990	0		2	BGIBMGA001587,BGIBMGA010471
GO:0033036	macromolecule localization	biological_process	0.75556	1	17	408	435	9990	4	BGIBMGA008209,Novel01203,BGIBMGA013361,BGIBMGA014194	13	BGIBMGA008462,BGIBMGA010471,BGIBMGA011628,BGIBMGA004585,BGIBMGA013342,BGIBMGA009572,BGIBMGA014227,BGIBMGA005015,BGIBMGA013341,BGIBMGA014126,BGIBMGA001031,BGIBMGA009854,BGIBMGA013108
GO:0044282	small molecule catabolic process	biological_process	0.75717	1	1	408	34	9990	1	BGIBMGA010236	0
GO:0016032	viral process	biological_process	0.75809	1	8	408	218	9990	4	BGIBMGA007633,BGIBMGA005409,BGIBMGA008168,BGIBMGA007265	4	BGIBMGA006623,BGIBMGA010471,BGIBMGA011363,BGIBMGA011298
GO:0008514	organic anion transmembrane transporter activity	molecular_function	0.75912	1	1	408	34	9990	0		1	BGIBMGA014226
GO:0044237	cellular metabolic process	biological_process	0.76039	1	138	408	3460	9990	75	BGIBMGA003602,BGIBMGA001684,BGIBMGA000867,BGIBMGA008708,BGIBMGA005710,BGIBMGA001648,BGIBMGA012994,BGIBMGA008293,BGIBMGA014133,BGIBMGA003335,BGIBMGA014539,BGIBMGA005493,BGIBMGA002462,BGIBMGA006643,BGIBMGA004227,Novel00271,BGIBMGA001500,BGIBMGA003305,BGIBMGA006056,BGIBMGA004438,BGIBMGA009900,BGIBMGA012496,BGIBMGA003791,BGIBMGA009910,BGIBMGA005830,BGIBMGA005972,BGIBMGA013070,BGIBMGA013625,BGIBMGA010…	63	BGIBMGA007905,BGIBMGA001147,BGIBMGA005015,BGIBMGA003854,BGIBMGA012681,BGIBMGA012239,BGIBMGA004415,BGIBMGA009854,BGIBMGA002938,BGIBMGA007517,BGIBMGA006510,BGIBMGA007314,BGIBMGA000662,BGIBMGA000025,BGIBMGA006112,BGIBMGA005286,BGIBMGA007204,BGIBMGA012027,BGIBMGA006655,BGIBMGA014227,BGIBMGA004060,BGIBMGA012423,BGIBMGA007970,BGIBMGA001546,BGIBMGA007628,BGIBMGA014126,BGIBMGA012372,BGIBMGA011610,BGIBMGA…
GO:0044283	small molecule biosynthetic process	biological_process	0.76121	1	5	408	153	9990	2	BGIBMGA009122,BGIBMGA009052	3	BGIBMGA000613,BGIBMGA014227,BGIBMGA003854
GO:0009890	negative regulation of biosynthetic process	biological_process	0.76152	1	1	408	32	9990	0		1	BGIBMGA007905
GO:0032991	macromolecular complex	cellular_component	0.76199	1	48	408	1219	9990	25	BGIBMGA000867,BGIBMGA009056,BGIBMGA013898,BGIBMGA000804,BGIBMGA010316,BGIBMGA010794,BGIBMGA012496,BGIBMGA009562,BGIBMGA014134,Novel00367,BGIBMGA014194,Novel00384,BGIBMGA010236,BGIBMGA005493,Novel00111,BGIBMGA003335,Novel01203,Novel01672,BGIBMGA001353,BGIBMGA000254,BGIBMGA001500,BGIBMGA003305,BGIBMGA006056,BGIBMGA005658,BGIBMGA012153	23	Novel00959,BGIBMGA014227,Novel00269,BGIBMGA001147,BGIBMGA009854,BGIBMGA004415,BGIBMGA002624,BGIBMGA011610,BGIBMGA001587,BGIBMGA014226,BGIBMGA007314,BGIBMGA007517,BGIBMGA010471,BGIBMGA006315,BGIBMGA003690,BGIBMGA000613,BGIBMGA004414,BGIBMGA011904,BGIBMGA013108,BGIBMGA005478,BGIBMGA001031,BGIBMGA000612,BGIBMGA013700
GO:0006694	steroid biosynthetic process	biological_process	0.76279	1	1	408	37	9990	0		1	BGIBMGA011145
GO:0050790	regulation of catalytic activity	biological_process	0.76373	1	1	408	31	9990	0		1	BGIBMGA001587
GO:0005654	nucleoplasm	cellular_component	0.76408	1	5	408	133	9990	1	BGIBMGA010794	4	BGIBMGA010471,BGIBMGA011610,BGIBMGA004415,BGIBMGA003690
GO:0044451	nucleoplasm part	cellular_component	0.76408	1	5	408	133	9990	1	BGIBMGA010794	4	BGIBMGA010471,BGIBMGA011610,BGIBMGA004415,BGIBMGA003690
GO:0005667	transcription factor complex	cellular_component	0.76692	1	1	408	34	9990	0		1	BGIBMGA011610
GO:0000139	Golgi membrane	cellular_component	0.7675	1	1	408	33	9990	1	Novel01046	0
GO:0016747	transferase activity, transferring acyl groups other than amino-acyl groups	molecular_function	0.76771	1	3	408	95	9990	1	BGIBMGA009122	2	BGIBMGA013740,BGIBMGA007617
GO:0042600	chorion	cellular_component	0.76926	1	1	408	37	9990	1	BGIBMGA012182	0
GO:0022890	inorganic cation transmembrane transporter activity	molecular_function	0.76959	1	14	408	388	9990	9	BGIBMGA012153,BGIBMGA000804,Novel00111,Novel01037,BGIBMGA005409,BGIBMGA011725,BGIBMGA013884,BGIBMGA000254,BGIBMGA001353	5	BGIBMGA010471,BGIBMGA009781,BGIBMGA001147,BGIBMGA014226,Novel00269
GO:0043604	amide biosynthetic process	biological_process	0.77166	1	14	408	397	9990	10	BGIBMGA009851,BGIBMGA003259,BGIBMGA010316,BGIBMGA000867,BGIBMGA001849,BGIBMGA005658,BGIBMGA003791,BGIBMGA001500,Novel00367,Novel01004	4	Novel00959,BGIBMGA004414,BGIBMGA004415,BGIBMGA010471
GO:0008610	lipid biosynthetic process	biological_process	0.77297	1	9	408	254	9990	6	BGIBMGA005856,BGIBMGA009122,BGIBMGA014539,BGIBMGA000254,BGIBMGA005710,BGIBMGA004438	3	BGIBMGA014227,BGIBMGA012681,BGIBMGA011145
GO:0051704	multi-organism process	biological_process	0.77555	1	19	408	487	9990	12	Novel01672,BGIBMGA007265,BGIBMGA008663,BGIBMGA000021,BGIBMGA012182,BGIBMGA004013,BGIBMGA005409,BGIBMGA007633,BGIBMGA004215,BGIBMGA008168,BGIBMGA008209,Novel00683	7	BGIBMGA004806,BGIBMGA011363,BGIBMGA006623,BGIBMGA011298,BGIBMGA010471,BGIBMGA008914,BGIBMGA013342
GO:0051301	cell division	biological_process	0.77589	1	3	408	88	9990	0		3	BGIBMGA004616,BGIBMGA001587,BGIBMGA003690
GO:0032268	regulation of cellular protein metabolic process	biological_process	0.77635	1	1	408	35	9990	0		1	BGIBMGA001587
GO:0030554	adenyl nucleotide binding	molecular_function	0.77637	1	39	408	954	9990	19	BGIBMGA005856,BGIBMGA008997,BGIBMGA009910,BGIBMGA010794,BGIBMGA005409,BGIBMGA003791,BGIBMGA006914,BGIBMGA001849,BGIBMGA005972,BGIBMGA003259,BGIBMGA012994,BGIBMGA001801,BGIBMGA013898,Novel01004,BGIBMGA012182,BGIBMGA006777,BGIBMGA006526,BGIBMGA013916,BGIBMGA009851	20	BGIBMGA014126,BGIBMGA006623,BGIBMGA007628,BGIBMGA012372,BGIBMGA005094,BGIBMGA004415,BGIBMGA007738,BGIBMGA012027,BGIBMGA008914,BGIBMGA001546,BGIBMGA005202,BGIBMGA003647,BGIBMGA004616,BGIBMGA003690,BGIBMGA009503,BGIBMGA010471,BGIBMGA007963,BGIBMGA014226,BGIBMGA009572,BGIBMGA001336
GO:0009888	tissue development	biological_process	0.77857	1	1	408	39	9990	1	BGIBMGA012182	0
GO:0016485	protein processing	biological_process	0.77861	1	1	408	35	9990	0		1	BGIBMGA013700
GO:0051604	protein maturation	biological_process	0.77861	1	1	408	35	9990	0		1	BGIBMGA013700
GO:0005938	cell cortex	cellular_component	0.77998	1	1	408	33	9990	0		1	BGIBMGA001587
GO:0006826	iron ion transport	biological_process	0.78068	1	1	408	36	9990	1	BGIBMGA005409	0
GO:0005875	microtubule associated complex	cellular_component	0.78091	1	1	408	22	9990	0		1	BGIBMGA003690
GO:0006464	cellular protein modification process	biological_process	0.78275	1	19	408	508	9990	8	BGIBMGA006914,Novel01448,BGIBMGA005856,BGIBMGA012994,BGIBMGA013625,BGIBMGA006777,BGIBMGA005972,BGIBMGA006738	11	BGIBMGA007963,BGIBMGA001587,BGIBMGA008432,BGIBMGA011610,BGIBMGA003647,BGIBMGA001235,BGIBMGA000662,BGIBMGA006623,BGIBMGA000554,BGIBMGA004415,BGIBMGA005286
GO:0036211	protein modification process	biological_process	0.78275	1	19	408	508	9990	8	BGIBMGA006777,BGIBMGA012994,BGIBMGA013625,BGIBMGA005972,BGIBMGA006738,Novel01448,BGIBMGA006914,BGIBMGA005856	11	BGIBMGA000554,BGIBMGA005286,BGIBMGA004415,BGIBMGA011610,BGIBMGA001235,BGIBMGA006623,BGIBMGA000662,BGIBMGA003647,BGIBMGA008432,BGIBMGA001587,BGIBMGA007963
GO:0016851	magnesium chelatase activity	molecular_function	0.78289	1	2	408	54	9990	1	BGIBMGA010794	1	BGIBMGA001546
GO:0051002	ligase activity, forming nitrogen-metal bonds	molecular_function	0.78289	1	2	408	54	9990	1	BGIBMGA010794	1	BGIBMGA001546
GO:0051003	ligase activity, forming nitrogen-metal bonds, forming coordination complexes	molecular_function	0.78289	1	2	408	54	9990	1	BGIBMGA010794	1	BGIBMGA001546
GO:0030133	transport vesicle	cellular_component	0.78523	1	1	408	34	9990	0		1	BGIBMGA001031
GO:0003006	developmental process involved in reproduction	biological_process	0.78725	1	1	408	40	9990	1	BGIBMGA012182	0
GO:0004518	nuclease activity	molecular_function	0.79046	1	6	408	184	9990	2	BGIBMGA013806,BGIBMGA004227	4	BGIBMGA007042,BGIBMGA013700,BGIBMGA004176,BGIBMGA008882
GO:0015074	DNA integration	biological_process	0.79083	1	1	408	27	9990	0		1	BGIBMGA006112
GO:0061025	membrane fusion	biological_process	0.79158	1	1	408	30	9990	0		1	BGIBMGA010471
GO:0016667	oxidoreductase activity, acting on a sulfur group of donors	molecular_function	0.79188	1	2	408	61	9990	0		2	BGIBMGA011610,BGIBMGA007963
GO:0061024	membrane organization	biological_process	0.79286	1	3	408	85	9990	1	BGIBMGA005014	2	BGIBMGA011628,BGIBMGA010471
GO:0015979	photosynthesis	biological_process	0.79303	1	4	408	110	9990	3	BGIBMGA012496,BGIBMGA010794,Novel01672	1	BGIBMGA001546
GO:0008324	cation transmembrane transporter activity	molecular_function	0.79363	1	15	408	425	9990	9	BGIBMGA001353,BGIBMGA000254,BGIBMGA013884,BGIBMGA011725,BGIBMGA005409,Novel01037,Novel00111,BGIBMGA000804,BGIBMGA012153	6	BGIBMGA013108,Novel00269,BGIBMGA014226,BGIBMGA001147,BGIBMGA009781,BGIBMGA010471
GO:0051246	regulation of protein metabolic process	biological_process	0.79506	1	1	408	37	9990	0		1	BGIBMGA001587
GO:0044267	cellular protein metabolic process	biological_process	0.79543	1	40	408	1055	9990	22	Novel01448,BGIBMGA009562,BGIBMGA006914,BGIBMGA003791,BGIBMGA005856,Novel00367,BGIBMGA003259,BGIBMGA010316,BGIBMGA013625,BGIBMGA012994,BGIBMGA001849,BGIBMGA005972,BGIBMGA000867,BGIBMGA013898,BGIBMGA001500,BGIBMGA005658,Novel01004,BGIBMGA006777,BGIBMGA012182,BGIBMGA006738,BGIBMGA003335,BGIBMGA009851	18	BGIBMGA011610,BGIBMGA006623,BGIBMGA014126,BGIBMGA004415,BGIBMGA008432,Novel00959,BGIBMGA000662,BGIBMGA001235,BGIBMGA003647,BGIBMGA000554,BGIBMGA005286,BGIBMGA004414,BGIBMGA007517,BGIBMGA007963,BGIBMGA010471,BGIBMGA000563,BGIBMGA001587,BGIBMGA007314
GO:0008202	steroid metabolic process	biological_process	0.79554	1	1	408	41	9990	0		1	BGIBMGA011145
GO:0034641	cellular nitrogen compound metabolic process	biological_process	0.79563	1	93	408	2388	9990	54	BGIBMGA006056,BGIBMGA003305,BGIBMGA001500,Novel00271,BGIBMGA010337,BGIBMGA000262,BGIBMGA000254,BGIBMGA005493,BGIBMGA014133,Novel01088,Novel00111,BGIBMGA004227,BGIBMGA006643,BGIBMGA014516,BGIBMGA002462,BGIBMGA009874,BGIBMGA008521,BGIBMGA010794,BGIBMGA001700,BGIBMGA014134,BGIBMGA008708,Novel01530,BGIBMGA008293,BGIBMGA005710,BGIBMGA001648,BGIBMGA001849,BGIBMGA003602,BGIBMGA000804,BGIBMGA000867,BGIBM…	39	BGIBMGA000025,BGIBMGA006112,BGIBMGA011904,BGIBMGA005286,BGIBMGA006510,BGIBMGA003690,BGIBMGA002938,BGIBMGA012948,BGIBMGA007314,BGIBMGA002412,BGIBMGA012239,BGIBMGA007888,BGIBMGA009854,BGIBMGA004415,BGIBMGA001167,BGIBMGA001147,BGIBMGA007905,BGIBMGA011628,BGIBMGA008882,BGIBMGA003854,BGIBMGA005015,Novel00959,BGIBMGA000613,BGIBMGA004414,BGIBMGA011363,BGIBMGA010471,BGIBMGA011610,BGIBMGA012372,BGIBMGA008…
GO:0043603	cellular amide metabolic process	biological_process	0.79784	1	15	408	433	9990	11	Novel00367,Novel01004,BGIBMGA003791,BGIBMGA005658,BGIBMGA001500,BGIBMGA001849,BGIBMGA008521,BGIBMGA009851,BGIBMGA010316,BGIBMGA000867,BGIBMGA003259	4	BGIBMGA010471,Novel00959,BGIBMGA004414,BGIBMGA004415
GO:0016051	carbohydrate biosynthetic process	biological_process	0.79829	1	4	408	124	9990	3	BGIBMGA005856,BGIBMGA000254,BGIBMGA007919	1	BGIBMGA011145
GO:0006606	protein import into nucleus	biological_process	0.79913	1	1	408	37	9990	0		1	BGIBMGA014227
GO:0034504	protein localization to nucleus	biological_process	0.79913	1	1	408	37	9990	0		1	BGIBMGA014227
GO:0044744	protein targeting to nucleus	biological_process	0.79913	1	1	408	37	9990	0		1	BGIBMGA014227
GO:0051170	nuclear import	biological_process	0.79913	1	1	408	37	9990	0		1	BGIBMGA014227
GO:1902593	single-organism nuclear import	biological_process	0.79913	1	1	408	37	9990	0		1	BGIBMGA014227
GO:0001071	nucleic acid binding transcription factor activity	molecular_function	0.79958	1	13	408	397	9990	5	BGIBMGA014516,BGIBMGA006643,BGIBMGA008708,Novel01088,BGIBMGA009900	8	BGIBMGA005015,BGIBMGA004060,BGIBMGA004415,BGIBMGA002964,BGIBMGA001167,BGIBMGA007970,BGIBMGA011628,BGIBMGA007888
GO:0003700	transcription factor activity, sequence-specific DNA binding	molecular_function	0.79958	1	13	408	397	9990	5	BGIBMGA014516,BGIBMGA006643,BGIBMGA009900,Novel01088,BGIBMGA008708	8	BGIBMGA002964,BGIBMGA001167,BGIBMGA004060,BGIBMGA004415,BGIBMGA005015,BGIBMGA007970,BGIBMGA011628,BGIBMGA007888
GO:0006066	alcohol metabolic process	biological_process	0.80577	1	1	408	28	9990	1	Novel00896	0
GO:0016893	endonuclease activity, active with either ribo- or deoxyribonucleic acids and producing 5'-phosphomonoesters	molecular_function	0.80687	1	1	408	37	9990	1	BGIBMGA013806	0
GO:0006310	DNA recombination	biological_process	0.80689	1	4	408	126	9990	3	BGIBMGA009874,Novel01348,BGIBMGA010794	1	BGIBMGA006112
GO:0036094	small molecule binding	molecular_function	0.807	1	53	408	1323	9990	24	BGIBMGA008997,BGIBMGA005856,BGIBMGA006914,BGIBMGA003791,BGIBMGA005409,BGIBMGA009910,BGIBMGA010794,BGIBMGA005972,BGIBMGA001849,BGIBMGA005710,BGIBMGA012994,Novel01530,BGIBMGA003259,BGIBMGA013898,BGIBMGA001801,BGIBMGA009052,Novel01004,BGIBMGA012182,BGIBMGA007265,BGIBMGA006777,BGIBMGA006526,BGIBMGA014539,BGIBMGA013916,BGIBMGA009851	29	BGIBMGA007628,BGIBMGA010461,BGIBMGA006623,BGIBMGA014126,BGIBMGA005094,BGIBMGA012372,BGIBMGA012239,BGIBMGA004415,BGIBMGA007738,BGIBMGA012027,BGIBMGA008914,BGIBMGA005015,BGIBMGA012423,BGIBMGA001546,BGIBMGA003647,BGIBMGA005202,BGIBMGA005763,BGIBMGA004906,BGIBMGA004616,BGIBMGA009503,BGIBMGA003690,BGIBMGA002938,BGIBMGA010471,BGIBMGA007963,BGIBMGA014226,BGIBMGA002734,BGIBMGA003866,BGIBMGA001336,BGIBMGA…
GO:0006184	obsolete GTP catabolic process	biological_process	0.80729	1	1	408	33	9990	0		1	BGIBMGA010471
GO:0000287	magnesium ion binding	molecular_function	0.80733	1	1	408	40	9990	1	BGIBMGA005493	0
GO:0043531	ADP binding	molecular_function	0.80852	1	1	408	36	9990	1	BGIBMGA008997	0
GO:0004129	cytochrome-c oxidase activity	molecular_function	0.80979	1	1	408	40	9990	1	Novel01037	0
GO:0016675	oxidoreductase activity, acting on a heme group of donors	molecular_function	0.80979	1	1	408	40	9990	1	Novel01037	0
GO:0016676	oxidoreductase activity, acting on a heme group of donors, oxygen as acceptor	molecular_function	0.80979	1	1	408	40	9990	1	Novel01037	0
GO:0015995	chlorophyll biosynthetic process	biological_process	0.81155	1	2	408	58	9990	1	BGIBMGA010794	1	BGIBMGA001546
GO:0043234	protein complex	cellular_component	0.81339	1	37	408	956	9990	18	BGIBMGA010794,BGIBMGA009562,BGIBMGA012496,BGIBMGA000804,BGIBMGA009056,BGIBMGA013898,BGIBMGA006056,BGIBMGA012153,Novel01672,BGIBMGA001353,BGIBMGA000254,BGIBMGA005493,BGIBMGA003335,Novel00111,Novel01203,BGIBMGA014194,Novel00384,BGIBMGA010236	19	BGIBMGA011610,BGIBMGA009854,BGIBMGA004415,BGIBMGA001147,Novel00269,BGIBMGA014227,BGIBMGA001031,BGIBMGA005478,BGIBMGA013700,BGIBMGA000612,BGIBMGA000613,BGIBMGA013108,BGIBMGA010471,BGIBMGA007517,BGIBMGA003690,BGIBMGA006315,BGIBMGA001587,BGIBMGA007314,BGIBMGA014226
GO:0045454	cell redox homeostasis	biological_process	0.81506	1	1	408	44	9990	1	BGIBMGA008120	0
GO:0008757	S-adenosylmethionine-dependent methyltransferase activity	molecular_function	0.81682	1	2	408	74	9990	2	BGIBMGA013625,BGIBMGA006738	0
GO:0008654	phospholipid biosynthetic process	biological_process	0.81818	1	1	408	39	9990	1	BGIBMGA004438	0
GO:0003674	molecular_function	molecular_function	0.81899	1	353	408	8726	9990	179	BGIBMGA001648,BGIBMGA005710,BGIBMGA010679,BGIBMGA012994,BGIBMGA006022,BGIBMGA010739,BGIBMGA011725,BGIBMGA008120,BGIBMGA003602,BGIBMGA006013,BGIBMGA001684,Novel00271,BGIBMGA006056,Novel01344,BGIBMGA008712,BGIBMGA014295,BGIBMGA012107,BGIBMGA003335,BGIBMGA008088,BGIBMGA007346,Novel00384,BGIBMGA004227,BGIBMGA009910,BGIBMGA003438,BGIBMGA013070,BGIBMGA000428,BGIBMGA013625,BGIBMGA010316,BGIBMGA007107,No…	174	BGIBMGA012240,BGIBMGA004415,BGIBMGA013945,BGIBMGA014559,BGIBMGA012601,BGIBMGA001147,BGIBMGA005129,BGIBMGA006745,BGIBMGA005015,BGIBMGA013817,BGIBMGA012764,BGIBMGA000025,Novel01577,BGIBMGA006112,BGIBMGA006874,BGIBMGA008337,BGIBMGA002938,BGIBMGA008333,BGIBMGA007314,BGIBMGA014226,BGIBMGA011610,BGIBMGA009139,BGIBMGA007677,BGIBMGA003681,BGIBMGA012027,BGIBMGA010568,BGIBMGA011552,BGIBMGA006655,BGIBMGA013…
GO:0012505	endomembrane system	cellular_component	0.82176	1	9	408	268	9990	2	BGIBMGA014194,Novel01046	7	Novel01577,BGIBMGA011628,BGIBMGA001031,BGIBMGA014227,BGIBMGA004415,BGIBMGA013376,BGIBMGA007314
GO:0015002	heme-copper terminal oxidase activity	molecular_function	0.82405	1	1	408	42	9990	1	Novel01037	0
GO:0004519	endonuclease activity	molecular_function	0.82429	1	2	408	74	9990	1	BGIBMGA013806	1	BGIBMGA007042
GO:1901615	organic hydroxy compound metabolic process	biological_process	0.82585	1	1	408	31	9990	1	Novel00896	0
GO:0015994	chlorophyll metabolic process	biological_process	0.82721	1	2	408	60	9990	1	BGIBMGA010794	1	BGIBMGA001546
GO:0016247	channel regulator activity	molecular_function	0.82821	1	1	408	38	9990	1	BGIBMGA004215	0
GO:1902580	single-organism cellular localization	biological_process	0.82912	1	3	408	99	9990	1	Novel01203	2	BGIBMGA014227,BGIBMGA011628
GO:0000166	nucleotide binding	molecular_function	0.8326	1	51	408	1290	9990	24	BGIBMGA001801,BGIBMGA013898,BGIBMGA005710,BGIBMGA001849,BGIBMGA005972,BGIBMGA003259,Novel01530,BGIBMGA012994,BGIBMGA005856,BGIBMGA008997,BGIBMGA009910,BGIBMGA010794,BGIBMGA005409,BGIBMGA003791,BGIBMGA006914,BGIBMGA013916,BGIBMGA009851,BGIBMGA006526,BGIBMGA014539,BGIBMGA012182,BGIBMGA006777,BGIBMGA007265,Novel01004,BGIBMGA009052	27	BGIBMGA005015,BGIBMGA001546,BGIBMGA012423,BGIBMGA012027,BGIBMGA008914,BGIBMGA004415,BGIBMGA007738,BGIBMGA014126,BGIBMGA006623,BGIBMGA010461,BGIBMGA007628,BGIBMGA005094,BGIBMGA012372,BGIBMGA012239,BGIBMGA002734,BGIBMGA014226,BGIBMGA009572,BGIBMGA001336,BGIBMGA003690,BGIBMGA002938,BGIBMGA009503,BGIBMGA007963,BGIBMGA010471,BGIBMGA004616,BGIBMGA005202,BGIBMGA005763,BGIBMGA003647
GO:1901265	nucleoside phosphate binding	molecular_function	0.8326	1	51	408	1290	9990	24	BGIBMGA014539,BGIBMGA006526,BGIBMGA009851,BGIBMGA013916,Novel01004,BGIBMGA009052,BGIBMGA006777,BGIBMGA007265,BGIBMGA012182,BGIBMGA001801,BGIBMGA013898,BGIBMGA010794,BGIBMGA009910,BGIBMGA005409,BGIBMGA003791,BGIBMGA006914,BGIBMGA005856,BGIBMGA008997,Novel01530,BGIBMGA003259,BGIBMGA012994,BGIBMGA005710,BGIBMGA001849,BGIBMGA005972	27	BGIBMGA007963,BGIBMGA010471,BGIBMGA003690,BGIBMGA002938,BGIBMGA009503,BGIBMGA009572,BGIBMGA001336,BGIBMGA014226,BGIBMGA002734,BGIBMGA005763,BGIBMGA005202,BGIBMGA003647,BGIBMGA004616,BGIBMGA008914,BGIBMGA012027,BGIBMGA001546,BGIBMGA012423,BGIBMGA005015,BGIBMGA012372,BGIBMGA012239,BGIBMGA005094,BGIBMGA014126,BGIBMGA006623,BGIBMGA010461,BGIBMGA007628,BGIBMGA007738,BGIBMGA004415
GO:0005215	transporter activity	molecular_function	0.83298	1	33	408	903	9990	11	BGIBMGA012153,BGIBMGA000254,BGIBMGA001353,Novel00111,BGIBMGA013361,BGIBMGA005409,Novel01037,BGIBMGA013884,BGIBMGA000804,BGIBMGA011725,BGIBMGA009056	22	Novel01478,BGIBMGA000582,BGIBMGA013108,BGIBMGA004511,BGIBMGA007757,BGIBMGA014247,BGIBMGA004585,BGIBMGA010471,BGIBMGA009781,BGIBMGA014226,BGIBMGA011012,BGIBMGA013341,BGIBMGA009376,BGIBMGA013656,BGIBMGA007738,BGIBMGA007204,BGIBMGA013242,BGIBMGA013342,BGIBMGA011225,BGIBMGA001147,BGIBMGA013778,Novel00269
GO:0009308	amine metabolic process	biological_process	0.83426	1	1	408	42	9990	0		1	BGIBMGA002734
GO:0012506	vesicle membrane	cellular_component	0.83468	1	1	408	39	9990	0		1	BGIBMGA001031
GO:0030120	vesicle coat	cellular_component	0.83468	1	1	408	39	9990	0		1	BGIBMGA001031
GO:0030135	coated vesicle	cellular_component	0.83468	1	1	408	39	9990	0		1	BGIBMGA001031
GO:0030659	cytoplasmic vesicle membrane	cellular_component	0.83468	1	1	408	39	9990	0		1	BGIBMGA001031
GO:0030662	coated vesicle membrane	cellular_component	0.83468	1	1	408	39	9990	0		1	BGIBMGA001031
GO:0016591	DNA-directed RNA polymerase II, holoenzyme	cellular_component	0.83601	1	1	408	33	9990	0		1	BGIBMGA011610
GO:0016482	cytoplasmic transport	biological_process	0.83619	1	4	408	130	9990	1	Novel01203	3	BGIBMGA014227,BGIBMGA001031,BGIBMGA011628
GO:0008134	transcription factor binding	molecular_function	0.83662	1	3	408	92	9990	1	BGIBMGA010794	2	BGIBMGA001587,BGIBMGA010471
GO:0046915	transition metal ion transmembrane transporter activity	molecular_function	0.83725	1	1	408	45	9990	1	BGIBMGA005409	0
GO:0008653	lipopolysaccharide metabolic process	biological_process	0.83822	1	2	408	68	9990	2	BGIBMGA000254,BGIBMGA005856	0
GO:0009103	lipopolysaccharide biosynthetic process	biological_process	0.83822	1	2	408	68	9990	2	BGIBMGA000254,BGIBMGA005856	0
GO:0034655	nucleobase-containing compound catabolic process	biological_process	0.83929	1	1	408	42	9990	0		1	BGIBMGA012948
GO:0009378	four-way junction helicase activity	molecular_function	0.84308	1	1	408	41	9990	1	BGIBMGA010794	0
GO:0006270	DNA replication initiation	biological_process	0.84497	1	1	408	43	9990	1	BGIBMGA003305	0
GO:0006810	transport	biological_process	0.84522	1	59	408	1535	9990	19	BGIBMGA014194,BGIBMGA014539,Novel01203,BGIBMGA013361,Novel00111,BGIBMGA001353,BGIBMGA000254,BGIBMGA003305,BGIBMGA009052,Novel00496,BGIBMGA012153,BGIBMGA009056,BGIBMGA005014,BGIBMGA008209,BGIBMGA000804,BGIBMGA013884,BGIBMGA005409,BGIBMGA008997,BGIBMGA012057	40	BGIBMGA009572,Novel01640,BGIBMGA014226,BGIBMGA007314,BGIBMGA009781,BGIBMGA010471,BGIBMGA004585,BGIBMGA014248,BGIBMGA003690,BGIBMGA014247,BGIBMGA004081,BGIBMGA007757,BGIBMGA004616,BGIBMGA006112,BGIBMGA013108,BGIBMGA004511,BGIBMGA000582,BGIBMGA008869,Novel01478,BGIBMGA001031,BGIBMGA001546,Novel00269,BGIBMGA005015,BGIBMGA014227,BGIBMGA013778,BGIBMGA001147,BGIBMGA008462,BGIBMGA011225,BGIBMGA013342,BG…
GO:0007276	gamete generation	biological_process	0.84697	1	1	408	38	9990	1	BGIBMGA012182	0
GO:0006820	anion transport	biological_process	0.8472	1	2	408	74	9990	0		2	BGIBMGA014226,BGIBMGA006112
GO:0016071	mRNA metabolic process	biological_process	0.8485	1	3	408	109	9990	2	BGIBMGA002237,BGIBMGA008293	1	BGIBMGA008882
GO:0000428	DNA-directed RNA polymerase complex	cellular_component	0.84855	1	1	408	35	9990	0		1	BGIBMGA011610
GO:0030880	RNA polymerase complex	cellular_component	0.84855	1	1	408	35	9990	0		1	BGIBMGA011610
GO:0055029	nuclear DNA-directed RNA polymerase complex	cellular_component	0.84855	1	1	408	35	9990	0		1	BGIBMGA011610
GO:0004197	cysteine-type endopeptidase activity	molecular_function	0.84925	1	1	408	45	9990	1	Novel01004	0
GO:0044802	single-organism membrane organization	biological_process	0.84933	1	2	408	65	9990	0		2	BGIBMGA010471,BGIBMGA011628
GO:0000280	nuclear division	biological_process	0.8498	1	1	408	42	9990	0		1	BGIBMGA001587
GO:0016192	vesicle-mediated transport	biological_process	0.85041	1	6	408	189	9990	2	BGIBMGA014194,BGIBMGA005014	4	BGIBMGA014227,BGIBMGA007314,BGIBMGA011628,BGIBMGA001031
GO:0016043	cellular component organization	biological_process	0.8507	1	24	408	663	9990	8	BGIBMGA008521,BGIBMGA013806,Novel01205,Novel01203,BGIBMGA005014,BGIBMGA007265,Novel00496,BGIBMGA003305	16	BGIBMGA013778,BGIBMGA008436,BGIBMGA003854,BGIBMGA014227,BGIBMGA001546,BGIBMGA001587,BGIBMGA011628,BGIBMGA010471,BGIBMGA009854,BGIBMGA013828,BGIBMGA008658,BGIBMGA013108,BGIBMGA008337,BGIBMGA013700,BGIBMGA012764,BGIBMGA012372
GO:0044723	single-organism carbohydrate metabolic process	biological_process	0.8513	1	8	408	243	9990	6	Novel00650,BGIBMGA007919,BGIBMGA000254,BGIBMGA005493,Novel00896,BGIBMGA005856	2	BGIBMGA011145,Novel00649
GO:0051234	establishment of localization	biological_process	0.85226	1	59	408	1541	9990	19	BGIBMGA008997,BGIBMGA012057,BGIBMGA005409,BGIBMGA013884,BGIBMGA005014,BGIBMGA000804,BGIBMGA008209,BGIBMGA009056,Novel00496,BGIBMGA009052,BGIBMGA012153,BGIBMGA003305,BGIBMGA000254,BGIBMGA001353,BGIBMGA013361,Novel01203,Novel00111,BGIBMGA014539,BGIBMGA014194	40	BGIBMGA011012,BGIBMGA014126,BGIBMGA009376,BGIBMGA013341,BGIBMGA013656,BGIBMGA009854,BGIBMGA004415,BGIBMGA007738,BGIBMGA011225,BGIBMGA013342,BGIBMGA007204,BGIBMGA013242,BGIBMGA011628,BGIBMGA001147,BGIBMGA008462,BGIBMGA005015,BGIBMGA014227,Novel00269,BGIBMGA013778,BGIBMGA001546,BGIBMGA008869,Novel01478,BGIBMGA001031,BGIBMGA000582,BGIBMGA004511,BGIBMGA013108,BGIBMGA006112,BGIBMGA007757,BGIBMGA004616…
GO:1902582	single-organism intracellular transport	biological_process	0.85371	1	6	408	190	9990	2	Novel01203,BGIBMGA014194	4	BGIBMGA001031,BGIBMGA011628,BGIBMGA007314,BGIBMGA014227
GO:0043565	sequence-specific DNA binding	molecular_function	0.85507	1	8	408	282	9990	4	Novel01512,Novel01088,BGIBMGA006738,BGIBMGA014516	4	BGIBMGA007888,BGIBMGA007970,BGIBMGA001167,BGIBMGA002964
GO:0098813	nuclear chromosome segregation	biological_process	0.8575	1	1	408	46	9990	0		1	BGIBMGA001587
GO:0042025	host cell nucleus	cellular_component	0.85845	1	1	408	45	9990	0		1	BGIBMGA002412
GO:0071944	cell periphery	cellular_component	0.85921	1	6	408	193	9990	2	BGIBMGA000277,BGIBMGA012182	4	BGIBMGA013108,BGIBMGA006009,BGIBMGA001587,BGIBMGA001546
GO:0042802	identical protein binding	molecular_function	0.8599	1	2	408	73	9990	0		2	BGIBMGA001587,BGIBMGA010471
GO:0016881	acid-amino acid ligase activity	molecular_function	0.8602	1	1	408	46	9990	1	BGIBMGA012994	0
GO:0044764	multi-organism cellular process	biological_process	0.86062	1	8	408	244	9990	4	BGIBMGA007265,BGIBMGA007633,BGIBMGA005409,BGIBMGA008168	4	BGIBMGA011363,BGIBMGA011298,BGIBMGA006623,BGIBMGA010471
GO:0016310	phosphorylation	biological_process	0.8617	1	10	408	305	9990	5	BGIBMGA005493,BGIBMGA006914,BGIBMGA005856,BGIBMGA006777,BGIBMGA005972	5	BGIBMGA007963,BGIBMGA007204,BGIBMGA006623,BGIBMGA000025,BGIBMGA003647
GO:0033647	host intracellular organelle	cellular_component	0.86316	1	1	408	46	9990	0		1	BGIBMGA002412
GO:0033648	host intracellular membrane-bounded organelle	cellular_component	0.86316	1	1	408	46	9990	0		1	BGIBMGA002412
GO:0032553	ribonucleotide binding	molecular_function	0.8635	1	42	408	1088	9990	21	BGIBMGA001801,BGIBMGA013898,BGIBMGA010794,BGIBMGA009910,BGIBMGA005409,BGIBMGA003791,BGIBMGA006914,BGIBMGA005856,BGIBMGA008997,BGIBMGA003259,Novel01530,BGIBMGA012994,BGIBMGA001849,BGIBMGA005972,BGIBMGA006526,BGIBMGA009851,BGIBMGA013916,Novel01004,BGIBMGA006777,BGIBMGA007265,BGIBMGA012182	21	BGIBMGA008914,BGIBMGA012027,BGIBMGA001546,BGIBMGA012372,BGIBMGA005094,BGIBMGA014126,BGIBMGA006623,BGIBMGA007628,BGIBMGA007738,BGIBMGA004415,BGIBMGA010471,BGIBMGA007963,BGIBMGA003690,BGIBMGA002938,BGIBMGA009503,BGIBMGA009572,BGIBMGA001336,BGIBMGA014226,BGIBMGA005202,BGIBMGA003647,BGIBMGA004616
GO:0032504	multicellular organism reproduction	biological_process	0.86358	1	1	408	41	9990	1	BGIBMGA012182	0
GO:0048609	multicellular organismal reproductive process	biological_process	0.86358	1	1	408	41	9990	1	BGIBMGA012182	0
GO:0006928	movement of cell or subcellular component	biological_process	0.86505	1	3	408	97	9990	0		3	BGIBMGA001587,BGIBMGA004415,BGIBMGA003690
GO:0019068	virion assembly	biological_process	0.86588	1	1	408	42	9990	1	BGIBMGA007265	0
GO:0044433	cytoplasmic vesicle part	cellular_component	0.86681	1	1	408	44	9990	0		1	BGIBMGA001031
GO:0008652	cellular amino acid biosynthetic process	biological_process	0.86734	1	2	408	87	9990	1	BGIBMGA009052	1	BGIBMGA003854
GO:0016791	phosphatase activity	molecular_function	0.86884	1	3	408	116	9990	1	Novel01448	2	BGIBMGA009872,BGIBMGA001235
GO:0032940	secretion by cell	biological_process	0.86898	1	1	408	46	9990	1	BGIBMGA008209	0
GO:0046903	secretion	biological_process	0.86898	1	1	408	46	9990	1	BGIBMGA008209	0
GO:0044446	intracellular organelle part	cellular_component	0.86924	1	29	408	782	9990	10	BGIBMGA009841,Novel01203,BGIBMGA000804,Novel00111,Novel01046,BGIBMGA012153,BGIBMGA012496,BGIBMGA010794,BGIBMGA006056,BGIBMGA001353	19	BGIBMGA006315,BGIBMGA003690,BGIBMGA007204,BGIBMGA011628,BGIBMGA001147,BGIBMGA010471,BGIBMGA014227,BGIBMGA014226,BGIBMGA013376,BGIBMGA007314,BGIBMGA001587,BGIBMGA000612,BGIBMGA013700,BGIBMGA001031,BGIBMGA011610,Novel01577,BGIBMGA004415,BGIBMGA013828,BGIBMGA000613
GO:0051179	localization	biological_process	0.86975	1	60	408	1579	9990	19	BGIBMGA013884,BGIBMGA008997,BGIBMGA012057,BGIBMGA005409,BGIBMGA009056,BGIBMGA005014,BGIBMGA000804,BGIBMGA008209,BGIBMGA000254,BGIBMGA001353,Novel00496,BGIBMGA009052,BGIBMGA012153,BGIBMGA003305,BGIBMGA014194,BGIBMGA013361,Novel01203,Novel00111,BGIBMGA014539	41	BGIBMGA013656,BGIBMGA004415,BGIBMGA009854,BGIBMGA007738,BGIBMGA011012,BGIBMGA014126,BGIBMGA009376,BGIBMGA013341,BGIBMGA005015,BGIBMGA014227,Novel00269,BGIBMGA013778,BGIBMGA001546,BGIBMGA013342,BGIBMGA011225,BGIBMGA007204,BGIBMGA013242,BGIBMGA011628,BGIBMGA001147,BGIBMGA008462,BGIBMGA004511,BGIBMGA013108,BGIBMGA006112,BGIBMGA007757,BGIBMGA004616,BGIBMGA008869,Novel01478,BGIBMGA001031,BGIBMGA000582…
GO:0070925	organelle assembly	biological_process	0.87023	1	1	408	46	9990	0		1	BGIBMGA001587
GO:0070838	divalent metal ion transport	biological_process	0.87023	1	1	408	45	9990	1	BGIBMGA005409	0
GO:0006913	nucleocytoplasmic transport	biological_process	0.87074	1	1	408	48	9990	0		1	BGIBMGA014227
GO:0008150	biological_process	biological_process	0.87166	1	281	408	7051	9990	127	BGIBMGA014539,BGIBMGA005493,BGIBMGA014133,BGIBMGA003270,BGIBMGA007966,BGIBMGA006643,BGIBMGA013916,BGIBMGA002462,BGIBMGA001500,BGIBMGA003305,BGIBMGA009610,BGIBMGA007265,BGIBMGA008938,BGIBMGA008209,BGIBMGA000867,BGIBMGA005172,BGIBMGA008708,BGIBMGA008293,BGIBMGA011609,Novel01205,BGIBMGA009052,BGIBMGA008663,BGIBMGA014191,BGIBMGA006777,Novel01348,BGIBMGA004438,BGIBMGA008038,BGIBMGA007425,BGIBMGA012496…	154	BGIBMGA006510,BGIBMGA007517,BGIBMGA007042,BGIBMGA000612,BGIBMGA000005,BGIBMGA000662,BGIBMGA004906,BGIBMGA005286,BGIBMGA007905,BGIBMGA013242,BGIBMGA012681,BGIBMGA012239,BGIBMGA011732,BGIBMGA011012,BGIBMGA008064,BGIBMGA005320,BGIBMGA009854,BGIBMGA007963,BGIBMGA012780,BGIBMGA007987,BGIBMGA003461,BGIBMGA002734,BGIBMGA003647,BGIBMGA013089,BGIBMGA007757,BGIBMGA000613,BGIBMGA011225,BGIBMGA007204,BGIBMGA…
GO:0060255	regulation of macromolecule metabolic process	biological_process	0.87172	1	31	408	872	9990	14	Novel01088,BGIBMGA014516,BGIBMGA006643,BGIBMGA009900,BGIBMGA008708,Novel00271,BGIBMGA014134,BGIBMGA010794,BGIBMGA003305,BGIBMGA005830,BGIBMGA006738,BGIBMGA013070,BGIBMGA010337,BGIBMGA013625	17	BGIBMGA011628,BGIBMGA007905,BGIBMGA003690,BGIBMGA006510,BGIBMGA010471,BGIBMGA004060,BGIBMGA005015,BGIBMGA003854,BGIBMGA007970,BGIBMGA001587,BGIBMGA007888,BGIBMGA008673,BGIBMGA002412,BGIBMGA002964,BGIBMGA001167,BGIBMGA009854,BGIBMGA004415
GO:0016023	cytoplasmic membrane-bounded vesicle	cellular_component	0.87177	1	1	408	46	9990	0		1	BGIBMGA001031
GO:0031988	membrane-bounded vesicle	cellular_component	0.87177	1	1	408	46	9990	0		1	BGIBMGA001031
GO:0048285	organelle fission	biological_process	0.87235	1	1	408	46	9990	0		1	BGIBMGA001587
GO:0033646	host intracellular part	cellular_component	0.8736	1	1	408	48	9990	0		1	BGIBMGA002412
GO:0043656	intracellular region of host	cellular_component	0.8736	1	1	408	48	9990	0		1	BGIBMGA002412
GO:0098805	whole membrane	cellular_component	0.87491	1	3	408	103	9990	1	Novel01203	2	BGIBMGA010471,BGIBMGA001031
GO:0006974	cellular response to DNA damage stimulus	biological_process	0.87523	1	8	408	258	9990	4	BGIBMGA010794,BGIBMGA001684,BGIBMGA004227,BGIBMGA001648	4	BGIBMGA012372,BGIBMGA007905,BGIBMGA012027,BGIBMGA007314
GO:0006812	cation transport	biological_process	0.8753	1	13	408	404	9990	10	BGIBMGA005409,BGIBMGA014539,Novel00111,BGIBMGA000804,BGIBMGA012153,BGIBMGA009052,BGIBMGA009056,BGIBMGA001353,BGIBMGA000254,BGIBMGA013884	3	BGIBMGA010471,BGIBMGA001147,Novel00269
GO:0043233	organelle lumen	cellular_component	0.87627	1	7	408	219	9990	3	BGIBMGA010794,BGIBMGA006056,BGIBMGA009841	4	BGIBMGA011610,BGIBMGA010471,BGIBMGA003690,BGIBMGA004415
GO:0070013	intracellular organelle lumen	cellular_component	0.87627	1	7	408	219	9990	3	BGIBMGA009841,BGIBMGA006056,BGIBMGA010794	4	BGIBMGA004415,BGIBMGA003690,BGIBMGA010471,BGIBMGA011610
GO:0060589	nucleoside-triphosphatase regulator activity	molecular_function	0.87653	1	1	408	43	9990	0		1	BGIBMGA012240
GO:0001883	purine nucleoside binding	molecular_function	0.87865	1	41	408	1075	9990	21	BGIBMGA013898,BGIBMGA001801,BGIBMGA001849,BGIBMGA005972,BGIBMGA012994,BGIBMGA003259,Novel01530,BGIBMGA008997,BGIBMGA005856,BGIBMGA003791,BGIBMGA006914,BGIBMGA009910,BGIBMGA010794,BGIBMGA005409,BGIBMGA013916,BGIBMGA009851,BGIBMGA006526,BGIBMGA012182,BGIBMGA007265,BGIBMGA006777,Novel01004	20	BGIBMGA001546,BGIBMGA012027,BGIBMGA008914,BGIBMGA004415,BGIBMGA007738,BGIBMGA007628,BGIBMGA014126,BGIBMGA006623,BGIBMGA012372,BGIBMGA005094,BGIBMGA014226,BGIBMGA009572,BGIBMGA001336,BGIBMGA003690,BGIBMGA009503,BGIBMGA007963,BGIBMGA010471,BGIBMGA004616,BGIBMGA003647,BGIBMGA005202
GO:0032549	ribonucleoside binding	molecular_function	0.87865	1	41	408	1075	9990	21	BGIBMGA001801,BGIBMGA013898,BGIBMGA005856,BGIBMGA008997,BGIBMGA010794,BGIBMGA009910,BGIBMGA005409,BGIBMGA003791,BGIBMGA006914,BGIBMGA001849,BGIBMGA005972,Novel01530,BGIBMGA003259,BGIBMGA012994,BGIBMGA006526,BGIBMGA013916,BGIBMGA009851,Novel01004,BGIBMGA012182,BGIBMGA006777,BGIBMGA007265	20	BGIBMGA012027,BGIBMGA008914,BGIBMGA001546,BGIBMGA014126,BGIBMGA006623,BGIBMGA007628,BGIBMGA005094,BGIBMGA012372,BGIBMGA004415,BGIBMGA007738,BGIBMGA003690,BGIBMGA009503,BGIBMGA007963,BGIBMGA010471,BGIBMGA014226,BGIBMGA009572,BGIBMGA001336,BGIBMGA005202,BGIBMGA003647,BGIBMGA004616
GO:0032550	purine ribonucleoside binding	molecular_function	0.87865	1	41	408	1075	9990	21	BGIBMGA009910,BGIBMGA010794,BGIBMGA005409,BGIBMGA003791,BGIBMGA006914,BGIBMGA005856,BGIBMGA008997,Novel01530,BGIBMGA003259,BGIBMGA012994,BGIBMGA001849,BGIBMGA005972,BGIBMGA001801,BGIBMGA013898,Novel01004,BGIBMGA006777,BGIBMGA007265,BGIBMGA012182,BGIBMGA006526,BGIBMGA009851,BGIBMGA013916	20	BGIBMGA005094,BGIBMGA012372,BGIBMGA014126,BGIBMGA006623,BGIBMGA007628,BGIBMGA007738,BGIBMGA004415,BGIBMGA008914,BGIBMGA012027,BGIBMGA001546,BGIBMGA005202,BGIBMGA003647,BGIBMGA004616,BGIBMGA010471,BGIBMGA007963,BGIBMGA003690,BGIBMGA009503,BGIBMGA009572,BGIBMGA001336,BGIBMGA014226
GO:0035639	purine ribonucleoside triphosphate binding	molecular_function	0.87865	1	41	408	1075	9990	21	BGIBMGA001849,BGIBMGA005972,BGIBMGA012994,BGIBMGA003259,Novel01530,BGIBMGA008997,BGIBMGA005856,BGIBMGA006914,BGIBMGA003791,BGIBMGA005409,BGIBMGA009910,BGIBMGA010794,BGIBMGA013898,BGIBMGA001801,BGIBMGA012182,BGIBMGA007265,BGIBMGA006777,Novel01004,BGIBMGA013916,BGIBMGA009851,BGIBMGA006526	20	BGIBMGA004415,BGIBMGA007738,BGIBMGA007628,BGIBMGA006623,BGIBMGA014126,BGIBMGA012372,BGIBMGA005094,BGIBMGA001546,BGIBMGA012027,BGIBMGA008914,BGIBMGA004616,BGIBMGA003647,BGIBMGA005202,BGIBMGA014226,BGIBMGA001336,BGIBMGA009572,BGIBMGA009503,BGIBMGA003690,BGIBMGA010471,BGIBMGA007963
GO:0016301	kinase activity	molecular_function	0.8788	1	15	408	426	9990	8	BGIBMGA006914,BGIBMGA010794,Novel00896,BGIBMGA005856,BGIBMGA006777,Novel01344,BGIBMGA005972,BGIBMGA005812	7	BGIBMGA007963,BGIBMGA010471,BGIBMGA003647,BGIBMGA007628,BGIBMGA006623,BGIBMGA001546,BGIBMGA013108
GO:0044248	cellular catabolic process	biological_process	0.87889	1	9	408	296	9990	4	BGIBMGA003335,BGIBMGA009562,BGIBMGA010236,BGIBMGA013898	5	BGIBMGA009970,BGIBMGA007517,BGIBMGA012948,BGIBMGA014227,BGIBMGA001587
GO:0019222	regulation of metabolic process	biological_process	0.88004	1	33	408	927	9990	15	Novel01088,BGIBMGA014516,BGIBMGA006643,Novel00271,BGIBMGA003305,BGIBMGA006738,BGIBMGA010337,BGIBMGA008708,BGIBMGA014134,BGIBMGA009900,BGIBMGA010794,BGIBMGA005830,BGIBMGA013070,BGIBMGA013625,BGIBMGA003259	18	BGIBMGA003690,BGIBMGA006510,BGIBMGA010471,BGIBMGA001587,BGIBMGA007905,BGIBMGA011628,BGIBMGA014227,BGIBMGA005015,BGIBMGA003854,BGIBMGA004060,BGIBMGA007970,BGIBMGA007888,BGIBMGA002412,BGIBMGA008673,BGIBMGA002964,BGIBMGA001167,BGIBMGA004415,BGIBMGA009854
GO:0032555	purine ribonucleotide binding	molecular_function	0.88085	1	41	408	1077	9990	21	BGIBMGA012994,Novel01530,BGIBMGA003259,BGIBMGA005972,BGIBMGA001849,BGIBMGA003791,BGIBMGA006914,BGIBMGA009910,BGIBMGA010794,BGIBMGA005409,BGIBMGA008997,BGIBMGA005856,BGIBMGA013898,BGIBMGA001801,BGIBMGA007265,BGIBMGA006777,BGIBMGA012182,Novel01004,BGIBMGA009851,BGIBMGA013916,BGIBMGA006526	20	BGIBMGA007738,BGIBMGA004415,BGIBMGA012372,BGIBMGA005094,BGIBMGA007628,BGIBMGA014126,BGIBMGA006623,BGIBMGA001546,BGIBMGA008914,BGIBMGA012027,BGIBMGA004616,BGIBMGA003647,BGIBMGA005202,BGIBMGA009572,BGIBMGA001336,BGIBMGA014226,BGIBMGA010471,BGIBMGA007963,BGIBMGA003690,BGIBMGA009503
GO:0034654	nucleobase-containing compound biosynthetic process	biological_process	0.88098	1	40	408	1113	9990	21	BGIBMGA009056,BGIBMGA000804,BGIBMGA013070,Novel01530,BGIBMGA008708,BGIBMGA014134,BGIBMGA009900,BGIBMGA010794,BGIBMGA005830,BGIBMGA014516,BGIBMGA002462,BGIBMGA006643,BGIBMGA014133,Novel01088,Novel00111,BGIBMGA014191,BGIBMGA001353,BGIBMGA010337,Novel00271,BGIBMGA012153,BGIBMGA003305	19	BGIBMGA003854,BGIBMGA005015,BGIBMGA004060,BGIBMGA007970,BGIBMGA011628,BGIBMGA001147,BGIBMGA006655,BGIBMGA009854,BGIBMGA004415,BGIBMGA001167,BGIBMGA002964,BGIBMGA007628,BGIBMGA007888,BGIBMGA011610,BGIBMGA002412,BGIBMGA008673,BGIBMGA003690,BGIBMGA010471,BGIBMGA006510
GO:0018130	heterocycle biosynthetic process	biological_process	0.88131	1	45	408	1240	9990	23	BGIBMGA001353,BGIBMGA014191,BGIBMGA010337,BGIBMGA003305,Novel00271,BGIBMGA009052,BGIBMGA012153,BGIBMGA006643,BGIBMGA014516,BGIBMGA002462,BGIBMGA014133,Novel00111,Novel01088,Novel01530,BGIBMGA001648,BGIBMGA013070,BGIBMGA005830,BGIBMGA010794,BGIBMGA014134,BGIBMGA008708,BGIBMGA009900,BGIBMGA009056,BGIBMGA000804	22	BGIBMGA000613,BGIBMGA006510,BGIBMGA010471,BGIBMGA000563,BGIBMGA003690,BGIBMGA001167,BGIBMGA002964,BGIBMGA009854,BGIBMGA004415,BGIBMGA002412,BGIBMGA011610,BGIBMGA008673,BGIBMGA007628,BGIBMGA007888,BGIBMGA001546,BGIBMGA007970,BGIBMGA005015,BGIBMGA003854,BGIBMGA004060,BGIBMGA001147,BGIBMGA006655,BGIBMGA011628
GO:0044271	cellular nitrogen compound biosynthetic process	biological_process	0.88188	1	57	408	1554	9990	33	BGIBMGA014133,Novel01088,Novel00111,BGIBMGA002462,BGIBMGA014516,BGIBMGA009851,BGIBMGA006643,BGIBMGA009052,Novel00271,BGIBMGA012153,Novel01004,BGIBMGA005658,BGIBMGA003305,BGIBMGA001500,BGIBMGA014191,BGIBMGA001353,BGIBMGA010337,BGIBMGA000804,BGIBMGA000867,BGIBMGA009056,Novel00367,BGIBMGA014134,BGIBMGA008708,BGIBMGA009900,BGIBMGA003791,BGIBMGA005830,BGIBMGA010794,BGIBMGA013070,BGIBMGA001648,BGIBMGA0…	24	BGIBMGA003690,BGIBMGA002938,BGIBMGA010471,BGIBMGA006510,BGIBMGA004414,BGIBMGA000613,BGIBMGA011628,BGIBMGA006655,BGIBMGA001147,BGIBMGA003854,BGIBMGA005015,Novel00959,BGIBMGA004060,BGIBMGA007970,BGIBMGA001546,BGIBMGA007628,BGIBMGA007888,BGIBMGA011610,BGIBMGA002412,BGIBMGA008673,BGIBMGA009854,BGIBMGA004415,BGIBMGA002964,BGIBMGA001167
GO:0005643	nuclear pore	cellular_component	0.88217	1	1	408	48	9990	0		1	BGIBMGA014227
GO:0061695	transferase complex, transferring phosphorus-containing groups	cellular_component	0.88365	1	1	408	41	9990	0		1	BGIBMGA011610
GO:0010467	gene expression	biological_process	0.88374	1	57	408	1557	9990	32	Novel01088,BGIBMGA014133,BGIBMGA014516,BGIBMGA006643,BGIBMGA009851,Novel01004,Novel00271,BGIBMGA003305,Novel01291,BGIBMGA001500,BGIBMGA005658,BGIBMGA006738,BGIBMGA010337,BGIBMGA014191,BGIBMGA003602,BGIBMGA000867,BGIBMGA009900,Novel00367,BGIBMGA014134,BGIBMGA008708,BGIBMGA001700,BGIBMGA010794,BGIBMGA005830,BGIBMGA003791,BGIBMGA002237,BGIBMGA005710,BGIBMGA013070,BGIBMGA001849,BGIBMGA010316,BGIBMGA0…	25	BGIBMGA003690,BGIBMGA010471,BGIBMGA006510,BGIBMGA013700,BGIBMGA011904,BGIBMGA004414,BGIBMGA005286,BGIBMGA011628,BGIBMGA006655,BGIBMGA004060,BGIBMGA003854,Novel00959,BGIBMGA005015,BGIBMGA007970,BGIBMGA012423,BGIBMGA008882,BGIBMGA007888,BGIBMGA008673,BGIBMGA011610,BGIBMGA012239,BGIBMGA002412,BGIBMGA009854,BGIBMGA004415,BGIBMGA002964,BGIBMGA001167
GO:0044454	nuclear chromosome part	cellular_component	0.8857	1	1	408	50	9990	1	BGIBMGA006056	0
GO:0044422	organelle part	cellular_component	0.88677	1	29	408	794	9990	10	BGIBMGA012153,BGIBMGA010794,BGIBMGA006056,BGIBMGA012496,BGIBMGA001353,Novel00111,BGIBMGA000804,BGIBMGA009841,Novel01203,Novel01046	19	BGIBMGA001031,BGIBMGA000612,BGIBMGA013700,Novel01577,BGIBMGA011610,BGIBMGA004415,BGIBMGA013828,BGIBMGA000613,BGIBMGA007204,BGIBMGA011628,BGIBMGA006315,BGIBMGA003690,BGIBMGA010471,BGIBMGA001147,BGIBMGA014226,BGIBMGA013376,BGIBMGA007314,BGIBMGA014227,BGIBMGA001587
GO:0031974	membrane-enclosed lumen	cellular_component	0.88719	1	7	408	224	9990	3	BGIBMGA009841,BGIBMGA006056,BGIBMGA010794	4	BGIBMGA003690,BGIBMGA004415,BGIBMGA011610,BGIBMGA010471
GO:0019219	regulation of nucleobase-containing compound metabolic process	biological_process	0.88786	1	29	408	832	9990	13	Novel01088,BGIBMGA014516,BGIBMGA006643,BGIBMGA009900,Novel00271,BGIBMGA008708,BGIBMGA014134,BGIBMGA010794,BGIBMGA005830,BGIBMGA003305,BGIBMGA013070,BGIBMGA003259,BGIBMGA010337	16	BGIBMGA011628,BGIBMGA003690,BGIBMGA007905,BGIBMGA006510,BGIBMGA010471,BGIBMGA004060,BGIBMGA005015,BGIBMGA003854,BGIBMGA007970,BGIBMGA007888,BGIBMGA008673,BGIBMGA002412,BGIBMGA001167,BGIBMGA002964,BGIBMGA004415,BGIBMGA009854
GO:0000041	transition metal ion transport	biological_process	0.88852	1	1	408	54	9990	1	BGIBMGA005409	0
GO:0044270	cellular nitrogen compound catabolic process	biological_process	0.88914	1	1	408	51	9990	0		1	BGIBMGA012948
GO:0072511	divalent inorganic cation transport	biological_process	0.89009	1	1	408	49	9990	1	BGIBMGA005409	0
GO:0090304	nucleic acid metabolic process	biological_process	0.89047	1	66	408	1775	9990	38	BGIBMGA003602,BGIBMGA013806,BGIBMGA001684,BGIBMGA008708,BGIBMGA014134,BGIBMGA001700,BGIBMGA010794,BGIBMGA005710,BGIBMGA001648,BGIBMGA001849,BGIBMGA008293,BGIBMGA014133,Novel01088,BGIBMGA014516,BGIBMGA009874,BGIBMGA004227,BGIBMGA006643,Novel00271,BGIBMGA006056,BGIBMGA003305,BGIBMGA000254,BGIBMGA010337,BGIBMGA000262,BGIBMGA005014,BGIBMGA009900,BGIBMGA003791,BGIBMGA002237,BGIBMGA012496,BGIBMGA005830…	28	BGIBMGA007905,BGIBMGA011628,BGIBMGA003854,BGIBMGA005015,BGIBMGA008882,BGIBMGA007888,BGIBMGA012239,BGIBMGA002412,BGIBMGA004415,BGIBMGA009854,BGIBMGA001167,BGIBMGA003690,BGIBMGA006510,BGIBMGA007314,BGIBMGA006112,BGIBMGA005286,BGIBMGA011904,BGIBMGA012027,BGIBMGA006655,BGIBMGA004060,BGIBMGA012423,BGIBMGA007970,BGIBMGA011610,BGIBMGA012372,BGIBMGA008673,BGIBMGA002964,BGIBMGA010471,BGIBMGA011363
GO:0031461	cullin-RING ubiquitin ligase complex	cellular_component	0.89051	1	1	408	50	9990	0		1	BGIBMGA007517
GO:1901362	organic cyclic compound biosynthetic process	biological_process	0.89102	1	46	408	1277	9990	23	BGIBMGA014133,Novel00111,Novel01088,BGIBMGA006643,BGIBMGA002462,BGIBMGA014516,BGIBMGA003305,Novel00271,BGIBMGA009052,BGIBMGA012153,BGIBMGA001353,BGIBMGA014191,BGIBMGA010337,BGIBMGA000804,BGIBMGA009056,BGIBMGA005830,BGIBMGA010794,BGIBMGA014134,BGIBMGA008708,BGIBMGA009900,Novel01530,BGIBMGA013070,BGIBMGA001648	23	BGIBMGA006510,BGIBMGA010471,BGIBMGA000563,BGIBMGA003690,BGIBMGA011145,BGIBMGA000613,BGIBMGA001147,BGIBMGA006655,BGIBMGA011628,BGIBMGA001546,BGIBMGA007970,BGIBMGA005015,BGIBMGA003854,BGIBMGA004060,BGIBMGA002412,BGIBMGA011610,BGIBMGA008673,BGIBMGA007628,BGIBMGA007888,BGIBMGA002964,BGIBMGA001167,BGIBMGA004415,BGIBMGA009854
GO:0042578	phosphoric ester hydrolase activity	molecular_function	0.89123	1	4	408	154	9990	2	BGIBMGA013070,Novel01448	2	BGIBMGA009872,BGIBMGA001235
GO:0001882	nucleoside binding	molecular_function	0.89147	1	41	408	1085	9990	21	BGIBMGA007265,BGIBMGA006777,BGIBMGA012182,Novel01004,BGIBMGA009851,BGIBMGA013916,BGIBMGA006526,BGIBMGA012994,Novel01530,BGIBMGA003259,BGIBMGA005972,BGIBMGA001849,BGIBMGA006914,BGIBMGA003791,BGIBMGA005409,BGIBMGA009910,BGIBMGA010794,BGIBMGA008997,BGIBMGA005856,BGIBMGA013898,BGIBMGA001801	20	BGIBMGA004616,BGIBMGA003647,BGIBMGA005202,BGIBMGA001336,BGIBMGA009572,BGIBMGA014226,BGIBMGA010471,BGIBMGA007963,BGIBMGA009503,BGIBMGA003690,BGIBMGA007738,BGIBMGA004415,BGIBMGA012372,BGIBMGA005094,BGIBMGA007628,BGIBMGA006623,BGIBMGA014126,BGIBMGA001546,BGIBMGA008914,BGIBMGA012027
GO:0016788	hydrolase activity, acting on ester bonds	molecular_function	0.89247	1	15	408	469	9990	6	Novel01448,BGIBMGA009178,BGIBMGA013070,BGIBMGA013806,BGIBMGA004227,BGIBMGA009851	9	BGIBMGA009872,BGIBMGA001235,BGIBMGA013700,BGIBMGA004176,BGIBMGA005320,BGIBMGA007042,BGIBMGA001546,BGIBMGA010582,BGIBMGA008882
GO:0046700	heterocycle catabolic process	biological_process	0.89367	1	1	408	52	9990	0		1	BGIBMGA012948
GO:0006996	organelle organization	biological_process	0.89386	1	13	408	392	9990	5	BGIBMGA013806,Novel01205,BGIBMGA005014,Novel01203,BGIBMGA003305	8	BGIBMGA008436,BGIBMGA013828,BGIBMGA008658,BGIBMGA008337,BGIBMGA001587,BGIBMGA012764,BGIBMGA010471,BGIBMGA012372
GO:0031323	regulation of cellular metabolic process	biological_process	0.89461	1	31	408	890	9990	13	Novel01088,BGIBMGA006643,BGIBMGA014516,BGIBMGA005830,BGIBMGA010794,BGIBMGA003305,BGIBMGA014134,Novel00271,BGIBMGA008708,BGIBMGA009900,BGIBMGA003259,BGIBMGA010337,BGIBMGA013070	18	BGIBMGA006510,BGIBMGA010471,BGIBMGA003690,BGIBMGA007905,BGIBMGA011628,BGIBMGA001587,BGIBMGA007970,BGIBMGA014227,BGIBMGA005015,BGIBMGA003854,BGIBMGA004060,BGIBMGA002412,BGIBMGA008673,BGIBMGA007888,BGIBMGA001167,BGIBMGA002964,BGIBMGA009854,BGIBMGA004415
GO:0006457	protein folding	biological_process	0.89484	1	2	408	93	9990	0		2	BGIBMGA007314,BGIBMGA004415
GO:0010468	regulation of gene expression	biological_process	0.89587	1	29	408	838	9990	14	Novel01088,BGIBMGA006643,BGIBMGA014516,BGIBMGA010794,BGIBMGA005830,BGIBMGA003305,BGIBMGA008708,Novel00271,BGIBMGA014134,BGIBMGA009900,BGIBMGA013625,BGIBMGA010337,BGIBMGA013070,BGIBMGA006738	15	BGIBMGA010471,BGIBMGA006510,BGIBMGA003690,BGIBMGA011628,BGIBMGA007970,BGIBMGA003854,BGIBMGA005015,BGIBMGA004060,BGIBMGA002412,BGIBMGA008673,BGIBMGA007888,BGIBMGA009854,BGIBMGA004415,BGIBMGA001167,BGIBMGA002964
GO:0031410	cytoplasmic vesicle	cellular_component	0.89671	1	1	408	51	9990	0		1	BGIBMGA001031
GO:0031982	vesicle	cellular_component	0.89671	1	1	408	51	9990	0		1	BGIBMGA001031
GO:0019438	aromatic compound biosynthetic process	biological_process	0.8975	1	44	408	1228	9990	23	BGIBMGA014516,BGIBMGA002462,BGIBMGA006643,Novel00111,Novel01088,BGIBMGA014133,BGIBMGA010337,BGIBMGA001353,BGIBMGA014191,BGIBMGA012153,Novel00271,BGIBMGA009052,BGIBMGA003305,BGIBMGA009056,BGIBMGA000804,BGIBMGA013070,BGIBMGA001648,Novel01530,BGIBMGA009900,BGIBMGA008708,BGIBMGA014134,BGIBMGA005830,BGIBMGA010794	21	BGIBMGA003690,BGIBMGA006510,BGIBMGA010471,BGIBMGA000613,BGIBMGA004060,BGIBMGA005015,BGIBMGA003854,BGIBMGA001546,BGIBMGA007970,BGIBMGA011628,BGIBMGA006655,BGIBMGA001147,BGIBMGA002964,BGIBMGA001167,BGIBMGA004415,BGIBMGA009854,BGIBMGA007888,BGIBMGA007628,BGIBMGA008673,BGIBMGA002412,BGIBMGA011610
GO:0051171	regulation of nitrogen compound metabolic process	biological_process	0.89801	1	29	408	839	9990	13	BGIBMGA014516,BGIBMGA006643,Novel01088,BGIBMGA013070,BGIBMGA003259,BGIBMGA010337,BGIBMGA008708,Novel00271,BGIBMGA014134,BGIBMGA009900,BGIBMGA003305,BGIBMGA010794,BGIBMGA005830	16	BGIBMGA005015,BGIBMGA003854,BGIBMGA004060,BGIBMGA007970,BGIBMGA003690,BGIBMGA007905,BGIBMGA011628,BGIBMGA006510,BGIBMGA010471,BGIBMGA001167,BGIBMGA002964,BGIBMGA004415,BGIBMGA009854,BGIBMGA007888,BGIBMGA002412,BGIBMGA008673
GO:0051169	nuclear transport	biological_process	0.901	1	1	408	54	9990	0		1	BGIBMGA014227
GO:0072657	protein localization to membrane	biological_process	0.90101	1	1	408	47	9990	0		1	BGIBMGA011628
GO:0090150	establishment of protein localization to membrane	biological_process	0.90101	1	1	408	47	9990	0		1	BGIBMGA011628
GO:0072509	divalent inorganic cation transmembrane transporter activity	molecular_function	0.90104	1	1	408	51	9990	1	BGIBMGA005409	0
GO:0019439	aromatic compound catabolic process	biological_process	0.90206	1	1	408	53	9990	0		1	BGIBMGA012948
GO:0080090	regulation of primary metabolic process	biological_process	0.90256	1	30	408	869	9990	13	Novel00271,BGIBMGA008708,BGIBMGA014134,BGIBMGA009900,BGIBMGA003305,BGIBMGA010794,BGIBMGA005830,BGIBMGA013070,BGIBMGA003259,BGIBMGA010337,Novel01088,BGIBMGA014516,BGIBMGA006643	17	BGIBMGA007888,BGIBMGA002412,BGIBMGA008673,BGIBMGA004415,BGIBMGA009854,BGIBMGA001167,BGIBMGA002964,BGIBMGA003690,BGIBMGA007905,BGIBMGA011628,BGIBMGA010471,BGIBMGA006510,BGIBMGA003854,BGIBMGA005015,BGIBMGA004060,BGIBMGA001587,BGIBMGA007970
GO:0017076	purine nucleotide binding	molecular_function	0.90323	1	41	408	1096	9990	21	Novel01004,BGIBMGA007265,BGIBMGA006777,BGIBMGA012182,BGIBMGA006526,BGIBMGA009851,BGIBMGA013916,BGIBMGA003791,BGIBMGA006914,BGIBMGA009910,BGIBMGA010794,BGIBMGA005409,BGIBMGA008997,BGIBMGA005856,BGIBMGA012994,BGIBMGA003259,Novel01530,BGIBMGA001849,BGIBMGA005972,BGIBMGA013898,BGIBMGA001801	20	BGIBMGA003647,BGIBMGA005202,BGIBMGA004616,BGIBMGA007963,BGIBMGA010471,BGIBMGA003690,BGIBMGA009503,BGIBMGA009572,BGIBMGA001336,BGIBMGA014226,BGIBMGA012372,BGIBMGA005094,BGIBMGA007628,BGIBMGA014126,BGIBMGA006623,BGIBMGA007738,BGIBMGA004415,BGIBMGA008914,BGIBMGA012027,BGIBMGA001546
GO:0003777	microtubule motor activity	molecular_function	0.90681	1	1	408	39	9990	0		1	BGIBMGA003690
GO:0072594	establishment of protein localization to organelle	biological_process	0.90749	1	2	408	86	9990	1	Novel01203	1	BGIBMGA014227
GO:0051276	chromosome organization	biological_process	0.90835	1	3	408	120	9990	1	BGIBMGA003305	2	BGIBMGA001587,BGIBMGA012372
GO:1901363	heterocyclic compound binding	molecular_function	0.90936	1	111	408	2901	9990	61	BGIBMGA003259,BGIBMGA013625,BGIBMGA005972,BGIBMGA005409,BGIBMGA009910,BGIBMGA005830,BGIBMGA003791,BGIBMGA005856,BGIBMGA009900,BGIBMGA001801,BGIBMGA013898,BGIBMGA009107,BGIBMGA006777,BGIBMGA014191,BGIBMGA012182,BGIBMGA006738,Novel01348,Novel01291,Novel01004,BGIBMGA009052,BGIBMGA009851,BGIBMGA001316,Novel00713,BGIBMGA006526,Novel01530,BGIBMGA006022,BGIBMGA012994,BGIBMGA001849,BGIBMGA005710,BGIBMGA0…	50	BGIBMGA007738,BGIBMGA002964,BGIBMGA008673,BGIBMGA012372,BGIBMGA011610,BGIBMGA006623,BGIBMGA014126,BGIBMGA007628,BGIBMGA001546,BGIBMGA007970,BGIBMGA012423,BGIBMGA014227,BGIBMGA008914,BGIBMGA012027,BGIBMGA011363,BGIBMGA003014,BGIBMGA013108,BGIBMGA005763,BGIBMGA012578,BGIBMGA013700,BGIBMGA003647,BGIBMGA009572,BGIBMGA002734,Novel00990,BGIBMGA007963,BGIBMGA010471,BGIBMGA001167,BGIBMGA004415,BGIBMGA012…
GO:1901361	organic cyclic compound catabolic process	biological_process	0.90962	1	1	408	56	9990	0		1	BGIBMGA012948
GO:0042221	response to chemical	biological_process	0.90972	1	2	408	84	9990	0		2	BGIBMGA002964,BGIBMGA007888
GO:0007166	cell surface receptor signaling pathway	biological_process	0.91029	1	1	408	53	9990	1	BGIBMGA004408	0
GO:0033365	protein localization to organelle	biological_process	0.91058	1	2	408	87	9990	1	Novel01203	1	BGIBMGA014227
GO:0033554	cellular response to stress	biological_process	0.91201	1	8	408	274	9990	4	BGIBMGA010794,BGIBMGA004227,BGIBMGA001684,BGIBMGA001648	4	BGIBMGA012372,BGIBMGA012027,BGIBMGA007905,BGIBMGA007314
GO:0097159	organic cyclic compound binding	molecular_function	0.91223	1	111	408	2905	9990	61	BGIBMGA013898,BGIBMGA001801,BGIBMGA009107,BGIBMGA005972,BGIBMGA013625,BGIBMGA003259,BGIBMGA009900,BGIBMGA005856,BGIBMGA003791,BGIBMGA009910,BGIBMGA005830,BGIBMGA005409,BGIBMGA001316,BGIBMGA009851,BGIBMGA006526,Novel00713,Novel01348,BGIBMGA006738,BGIBMGA012182,BGIBMGA014191,BGIBMGA006777,BGIBMGA009052,Novel01004,Novel01291,BGIBMGA013806,BGIBMGA009707,BGIBMGA005637,BGIBMGA000867,BGIBMGA001684,Novel…	50	BGIBMGA014227,BGIBMGA012423,BGIBMGA001546,BGIBMGA007970,BGIBMGA012027,BGIBMGA008914,BGIBMGA002964,BGIBMGA007738,BGIBMGA007628,BGIBMGA014126,BGIBMGA006623,BGIBMGA011610,BGIBMGA012372,BGIBMGA008673,Novel00990,BGIBMGA002734,BGIBMGA009572,BGIBMGA010471,BGIBMGA007963,BGIBMGA013108,BGIBMGA003014,BGIBMGA011363,BGIBMGA003647,BGIBMGA013700,BGIBMGA005763,BGIBMGA012578,BGIBMGA005015,BGIBMGA014559,BGIBMGA004…
GO:0031981	nuclear lumen	cellular_component	0.91228	1	6	408	205	9990	2	BGIBMGA010794,BGIBMGA006056	4	BGIBMGA004415,BGIBMGA003690,BGIBMGA010471,BGIBMGA011610
GO:0009966	regulation of signal transduction	biological_process	0.91274	1	2	408	87	9990	0		2	BGIBMGA000844,BGIBMGA000714
GO:0010646	regulation of cell communication	biological_process	0.91274	1	2	408	87	9990	0		2	BGIBMGA000714,BGIBMGA000844
GO:0044702	single organism reproductive process	biological_process	0.91295	1	1	408	48	9990	1	BGIBMGA012182	0
GO:0006281	DNA repair	biological_process	0.91492	1	7	408	248	9990	4	BGIBMGA001648,BGIBMGA010794,BGIBMGA004227,BGIBMGA001684	3	BGIBMGA012027,BGIBMGA007314,BGIBMGA012372
GO:0023051	regulation of signaling	biological_process	0.91543	1	2	408	88	9990	0		2	BGIBMGA000714,BGIBMGA000844
GO:0004672	protein kinase activity	molecular_function	0.91714	1	9	408	294	9990	5	BGIBMGA006914,BGIBMGA005856,BGIBMGA006777,Novel01344,BGIBMGA005972	4	BGIBMGA007963,BGIBMGA006623,BGIBMGA003647,BGIBMGA013108
GO:0000228	nuclear chromosome	cellular_component	0.91953	1	1	408	58	9990	1	BGIBMGA006056	0
GO:2000112	regulation of cellular macromolecule biosynthetic process	biological_process	0.92019	1	28	408	831	9990	12	BGIBMGA010794,BGIBMGA005830,BGIBMGA003305,BGIBMGA009900,BGIBMGA014134,Novel00271,BGIBMGA008708,BGIBMGA010337,BGIBMGA013070,Novel01088,BGIBMGA006643,BGIBMGA014516	16	BGIBMGA008673,BGIBMGA002412,BGIBMGA007888,BGIBMGA004415,BGIBMGA009854,BGIBMGA002964,BGIBMGA001167,BGIBMGA010471,BGIBMGA006510,BGIBMGA011628,BGIBMGA003690,BGIBMGA007905,BGIBMGA007970,BGIBMGA004060,BGIBMGA003854,BGIBMGA005015
GO:0044427	chromosomal part	cellular_component	0.9202	1	2	408	95	9990	2	BGIBMGA012496,BGIBMGA006056	0
GO:0006259	DNA metabolic process	biological_process	0.92087	1	19	408	574	9990	14	BGIBMGA009874,BGIBMGA013806,BGIBMGA004227,BGIBMGA001684,BGIBMGA000254,Novel01348,BGIBMGA001648,BGIBMGA006738,BGIBMGA000262,BGIBMGA013625,BGIBMGA006056,BGIBMGA010794,BGIBMGA003305,BGIBMGA012496	5	BGIBMGA007314,BGIBMGA012027,BGIBMGA007905,BGIBMGA006112,BGIBMGA012372
GO:0007018	microtubule-based movement	biological_process	0.92129	1	1	408	43	9990	0		1	BGIBMGA003690
GO:0008509	anion transmembrane transporter activity	molecular_function	0.92179	1	1	408	58	9990	0		1	BGIBMGA014226
GO:0010556	regulation of macromolecule biosynthetic process	biological_process	0.92271	1	28	408	833	9990	12	BGIBMGA014516,BGIBMGA006643,Novel01088,BGIBMGA013070,BGIBMGA010337,BGIBMGA009900,BGIBMGA008708,Novel00271,BGIBMGA014134,BGIBMGA005830,BGIBMGA010794,BGIBMGA003305	16	BGIBMGA004060,BGIBMGA003854,BGIBMGA005015,BGIBMGA007970,BGIBMGA011628,BGIBMGA003690,BGIBMGA007905,BGIBMGA010471,BGIBMGA006510,BGIBMGA009854,BGIBMGA004415,BGIBMGA001167,BGIBMGA002964,BGIBMGA007888,BGIBMGA008673,BGIBMGA002412
GO:0031326	regulation of cellular biosynthetic process	biological_process	0.92271	1	28	408	833	9990	12	BGIBMGA014134,Novel00271,BGIBMGA008708,BGIBMGA009900,BGIBMGA010794,BGIBMGA005830,BGIBMGA003305,BGIBMGA013070,BGIBMGA010337,Novel01088,BGIBMGA014516,BGIBMGA006643	16	BGIBMGA007888,BGIBMGA002412,BGIBMGA008673,BGIBMGA001167,BGIBMGA002964,BGIBMGA009854,BGIBMGA004415,BGIBMGA003690,BGIBMGA007905,BGIBMGA011628,BGIBMGA006510,BGIBMGA010471,BGIBMGA005015,BGIBMGA003854,BGIBMGA004060,BGIBMGA007970
GO:0000151	ubiquitin ligase complex	cellular_component	0.92353	1	1	408	58	9990	0		1	BGIBMGA007517
GO:0009889	regulation of biosynthetic process	biological_process	0.9237	1	28	408	834	9990	12	Novel01088,BGIBMGA006643,BGIBMGA014516,BGIBMGA010794,BGIBMGA003305,BGIBMGA005830,Novel00271,BGIBMGA008708,BGIBMGA014134,BGIBMGA009900,BGIBMGA010337,BGIBMGA013070	16	BGIBMGA006510,BGIBMGA010471,BGIBMGA007905,BGIBMGA003690,BGIBMGA011628,BGIBMGA007970,BGIBMGA005015,BGIBMGA003854,BGIBMGA004060,BGIBMGA002412,BGIBMGA008673,BGIBMGA007888,BGIBMGA002964,BGIBMGA001167,BGIBMGA009854,BGIBMGA004415
GO:0016772	transferase activity, transferring phosphorus-containing groups	molecular_function	0.9244	1	26	408	745	9990	14	BGIBMGA014133,BGIBMGA005014,BGIBMGA004227,BGIBMGA004438,BGIBMGA006914,BGIBMGA010794,Novel00896,BGIBMGA014134,BGIBMGA005856,BGIBMGA014191,BGIBMGA006777,Novel01344,BGIBMGA005972,BGIBMGA005812	12	BGIBMGA006655,BGIBMGA010471,BGIBMGA007963,BGIBMGA001609,BGIBMGA001546,BGIBMGA011610,BGIBMGA003647,BGIBMGA007628,BGIBMGA006623,BGIBMGA013108,BGIBMGA004415,BGIBMGA011363
GO:0006355	regulation of transcription, DNA-templated	biological_process	0.92673	1	27	408	813	9990	12	BGIBMGA006643,BGIBMGA014516,Novel01088,BGIBMGA010337,BGIBMGA013070,BGIBMGA010794,BGIBMGA005830,BGIBMGA003305,BGIBMGA014134,Novel00271,BGIBMGA008708,BGIBMGA009900	15	BGIBMGA007970,BGIBMGA003854,BGIBMGA005015,BGIBMGA004060,BGIBMGA010471,BGIBMGA006510,BGIBMGA003690,BGIBMGA011628,BGIBMGA009854,BGIBMGA004415,BGIBMGA001167,BGIBMGA002964,BGIBMGA002412,BGIBMGA008673,BGIBMGA007888
GO:1903506	regulation of nucleic acid-templated transcription	biological_process	0.92673	1	27	408	813	9990	12	BGIBMGA009900,BGIBMGA008708,Novel00271,BGIBMGA014134,BGIBMGA005830,BGIBMGA010794,BGIBMGA003305,BGIBMGA013070,BGIBMGA010337,Novel01088,BGIBMGA014516,BGIBMGA006643	15	BGIBMGA007888,BGIBMGA008673,BGIBMGA002412,BGIBMGA002964,BGIBMGA001167,BGIBMGA009854,BGIBMGA004415,BGIBMGA011628,BGIBMGA003690,BGIBMGA006510,BGIBMGA010471,BGIBMGA004060,BGIBMGA005015,BGIBMGA003854,BGIBMGA007970
GO:1901605	alpha-amino acid metabolic process	biological_process	0.92817	1	2	408	104	9990	1	BGIBMGA010236	1	BGIBMGA003854
GO:0022857	transmembrane transporter activity	molecular_function	0.92843	1	27	408	816	9990	10	BGIBMGA011725,Novel00111,BGIBMGA000804,BGIBMGA009056,Novel01037,BGIBMGA005409,BGIBMGA012153,BGIBMGA001353,BGIBMGA000254,BGIBMGA013884	17	BGIBMGA010471,BGIBMGA009781,BGIBMGA001147,BGIBMGA013242,BGIBMGA014247,BGIBMGA007204,BGIBMGA011225,BGIBMGA014226,Novel00269,BGIBMGA000582,BGIBMGA009376,Novel01478,BGIBMGA011012,BGIBMGA007738,BGIBMGA004511,BGIBMGA013656,BGIBMGA013108
GO:0048583	regulation of response to stimulus	biological_process	0.92898	1	2	408	93	9990	0		2	BGIBMGA000844,BGIBMGA000714
GO:0051252	regulation of RNA metabolic process	biological_process	0.92911	1	27	408	815	9990	12	BGIBMGA006643,BGIBMGA014516,Novel01088,BGIBMGA010337,BGIBMGA013070,BGIBMGA010794,BGIBMGA003305,BGIBMGA005830,BGIBMGA014134,Novel00271,BGIBMGA008708,BGIBMGA009900	15	BGIBMGA007970,BGIBMGA003854,BGIBMGA005015,BGIBMGA004060,BGIBMGA010471,BGIBMGA006510,BGIBMGA003690,BGIBMGA011628,BGIBMGA004415,BGIBMGA009854,BGIBMGA002964,BGIBMGA001167,BGIBMGA002412,BGIBMGA008673,BGIBMGA007888
GO:2001141	regulation of RNA biosynthetic process	biological_process	0.92911	1	27	408	815	9990	12	BGIBMGA009900,Novel00271,BGIBMGA014134,BGIBMGA008708,BGIBMGA005830,BGIBMGA010794,BGIBMGA003305,BGIBMGA013070,BGIBMGA010337,Novel01088,BGIBMGA014516,BGIBMGA006643	15	BGIBMGA007888,BGIBMGA008673,BGIBMGA002412,BGIBMGA002964,BGIBMGA001167,BGIBMGA004415,BGIBMGA009854,BGIBMGA011628,BGIBMGA003690,BGIBMGA006510,BGIBMGA010471,BGIBMGA004060,BGIBMGA005015,BGIBMGA003854,BGIBMGA007970
GO:0008104	protein localization	biological_process	0.93019	1	12	408	383	9990	4	BGIBMGA014194,BGIBMGA008209,Novel01203,BGIBMGA013361	8	BGIBMGA009572,BGIBMGA009854,BGIBMGA014227,BGIBMGA005015,BGIBMGA008462,BGIBMGA010471,BGIBMGA011628,BGIBMGA001031
GO:0019953	sexual reproduction	biological_process	0.93263	1	1	408	55	9990	1	BGIBMGA012182	0
GO:0044703	multi-organism reproductive process	biological_process	0.93263	1	1	408	55	9990	1	BGIBMGA012182	0
GO:0000278	mitotic cell cycle	biological_process	0.93354	1	1	408	63	9990	0		1	BGIBMGA001587
GO:1903047	mitotic cell cycle process	biological_process	0.93354	1	1	408	63	9990	0		1	BGIBMGA001587
GO:0004674	protein serine/threonine kinase activity	molecular_function	0.934	1	1	408	55	9990	1	Novel01344	0
GO:0015031	protein transport	biological_process	0.93461	1	11	408	364	9990	4	Novel01203,BGIBMGA013361,BGIBMGA008209,BGIBMGA014194	7	BGIBMGA011628,BGIBMGA001031,BGIBMGA008462,BGIBMGA014227,BGIBMGA005015,BGIBMGA009854,BGIBMGA009572
GO:0006468	protein phosphorylation	biological_process	0.9353	1	7	408	254	9990	4	BGIBMGA006914,BGIBMGA006777,BGIBMGA005972,BGIBMGA005856	3	BGIBMGA007963,BGIBMGA003647,BGIBMGA006623
GO:0016853	isomerase activity	molecular_function	0.93804	1	2	408	106	9990	1	BGIBMGA007425	1	BGIBMGA003647
GO:1902494	catalytic complex	cellular_component	0.93834	1	6	408	217	9990	2	BGIBMGA005493,BGIBMGA010236	4	BGIBMGA011610,BGIBMGA007517,BGIBMGA014227,BGIBMGA003690
GO:0042592	homeostatic process	biological_process	0.93893	1	2	408	104	9990	1	BGIBMGA008120	1	BGIBMGA012372
GO:0005525	GTP binding	molecular_function	0.94093	1	7	408	263	9990	4	BGIBMGA008997,BGIBMGA007265,BGIBMGA005409,Novel01530	3	BGIBMGA009503,BGIBMGA005094,BGIBMGA010471
GO:0006644	phospholipid metabolic process	biological_process	0.94105	1	1	408	65	9990	1	BGIBMGA004438	0
GO:0045184	establishment of protein localization	biological_process	0.9412	1	11	408	370	9990	4	BGIBMGA013361,Novel01203,BGIBMGA008209,BGIBMGA014194	7	BGIBMGA011628,BGIBMGA001031,BGIBMGA008462,BGIBMGA005015,BGIBMGA014227,BGIBMGA009854,BGIBMGA009572
GO:0003924	GTPase activity	molecular_function	0.94185	1	5	408	201	9990	2	BGIBMGA007265,BGIBMGA008997	3	BGIBMGA010471,BGIBMGA005094,BGIBMGA009503
GO:0003676	nucleic acid binding	molecular_function	0.94226	1	63	408	1762	9990	42	BGIBMGA013898,BGIBMGA001684,BGIBMGA009707,BGIBMGA005637,BGIBMGA000867,BGIBMGA013806,BGIBMGA003602,BGIBMGA009107,Novel01512,BGIBMGA013625,BGIBMGA006022,BGIBMGA009910,BGIBMGA010794,BGIBMGA005830,BGIBMGA014134,BGIBMGA008997,BGIBMGA009900,BGIBMGA006643,BGIBMGA004227,BGIBMGA014516,BGIBMGA007346,BGIBMGA001316,BGIBMGA009874,Novel00713,BGIBMGA014133,Novel00549,Novel01600,BGIBMGA006526,Novel01088,BGIBMGA0…	21	BGIBMGA007970,BGIBMGA014227,BGIBMGA008914,BGIBMGA002964,BGIBMGA001167,BGIBMGA005094,BGIBMGA011610,BGIBMGA008673,BGIBMGA007888,BGIBMGA001336,BGIBMGA009572,Novel00990,BGIBMGA007314,BGIBMGA010471,BGIBMGA003690,BGIBMGA004616,BGIBMGA008337,BGIBMGA006112,BGIBMGA011363,BGIBMGA013700,BGIBMGA012578
GO:0046983	protein dimerization activity	molecular_function	0.94307	1	3	408	141	9990	0		3	BGIBMGA013108,BGIBMGA010471,BGIBMGA001587
GO:0032561	guanyl ribonucleotide binding	molecular_function	0.94327	1	7	408	265	9990	4	Novel01530,BGIBMGA005409,BGIBMGA007265,BGIBMGA008997	3	BGIBMGA010471,BGIBMGA005094,BGIBMGA009503
GO:0003008	system process	biological_process	0.94676	1	1	408	67	9990	1	BGIBMGA009900	0
GO:1901607	alpha-amino acid biosynthetic process	biological_process	0.94715	1	1	408	72	9990	0		1	BGIBMGA003854
GO:0005506	iron ion binding	molecular_function	0.94767	1	3	408	152	9990	0		3	BGIBMGA013108,BGIBMGA000005,Novel01577
GO:0006605	protein targeting	biological_process	0.94768	1	2	408	101	9990	1	Novel01203	1	BGIBMGA014227
GO:0019725	cellular homeostasis	biological_process	0.94775	1	1	408	71	9990	1	BGIBMGA008120	0
GO:0019001	guanyl nucleotide binding	molecular_function	0.94963	1	7	408	270	9990	4	BGIBMGA007265,BGIBMGA005409,Novel01530,BGIBMGA008997	3	BGIBMGA005094,BGIBMGA010471,BGIBMGA009503
GO:0022414	reproductive process	biological_process	0.95178	1	1	408	63	9990	1	BGIBMGA012182	0
GO:0044260	cellular macromolecule metabolic process	biological_process	0.95187	1	97	408	2648	9990	55	BGIBMGA001849,BGIBMGA001648,BGIBMGA005710,BGIBMGA008293,BGIBMGA012994,BGIBMGA014134,BGIBMGA001700,BGIBMGA008708,Novel01448,BGIBMGA010794,BGIBMGA006914,BGIBMGA013806,BGIBMGA001684,BGIBMGA000867,BGIBMGA003602,BGIBMGA000254,BGIBMGA000262,BGIBMGA010337,BGIBMGA007919,Novel00271,BGIBMGA001500,BGIBMGA006056,BGIBMGA003305,BGIBMGA009874,BGIBMGA014516,BGIBMGA006643,BGIBMGA004227,Novel01088,BGIBMGA003335,BG…	42	BGIBMGA001167,BGIBMGA009854,BGIBMGA004415,BGIBMGA007888,BGIBMGA012239,BGIBMGA002412,Novel00959,BGIBMGA005015,BGIBMGA003854,BGIBMGA008882,BGIBMGA011628,BGIBMGA007905,BGIBMGA005286,BGIBMGA011904,BGIBMGA006112,BGIBMGA000554,BGIBMGA000662,BGIBMGA001235,BGIBMGA007314,BGIBMGA003690,BGIBMGA007517,BGIBMGA006510,BGIBMGA002964,BGIBMGA006623,BGIBMGA014126,BGIBMGA008673,BGIBMGA012372,BGIBMGA011610,BGIBMGA004…
GO:1903509	liposaccharide metabolic process	biological_process	0.9529	1	2	408	104	9990	2	BGIBMGA005856,BGIBMGA000254	0
GO:0022892	substrate-specific transporter activity	molecular_function	0.95848	1	19	408	629	9990	10	BGIBMGA013361,Novel00111,BGIBMGA000804,BGIBMGA011725,BGIBMGA012153,Novel01037,BGIBMGA005409,BGIBMGA013884,BGIBMGA000254,BGIBMGA001353	9	BGIBMGA004585,BGIBMGA013342,BGIBMGA009781,BGIBMGA001147,BGIBMGA010471,Novel00269,BGIBMGA014226,BGIBMGA013341,BGIBMGA013108
GO:0004842	ubiquitin-protein transferase activity	molecular_function	0.96013	1	1	408	65	9990	0		1	BGIBMGA007905
GO:0019787	ubiquitin-like protein transferase activity	molecular_function	0.96013	1	1	408	65	9990	0		1	BGIBMGA007905
GO:0006351	transcription, DNA-templated	biological_process	0.96057	1	31	408	963	9990	14	BGIBMGA010337,BGIBMGA014191,BGIBMGA013070,BGIBMGA010794,BGIBMGA003305,BGIBMGA005830,BGIBMGA009900,Novel00271,BGIBMGA008708,BGIBMGA014134,BGIBMGA006643,BGIBMGA014516,Novel01088,BGIBMGA014133	17	BGIBMGA004415,BGIBMGA009854,BGIBMGA002964,BGIBMGA001167,BGIBMGA008673,BGIBMGA011610,BGIBMGA002412,BGIBMGA007888,BGIBMGA007970,BGIBMGA004060,BGIBMGA003854,BGIBMGA005015,BGIBMGA010471,BGIBMGA006510,BGIBMGA006655,BGIBMGA011628,BGIBMGA003690
GO:0097659	nucleic acid-templated transcription	biological_process	0.96057	1	31	408	963	9990	14	Novel01088,BGIBMGA014133,BGIBMGA014516,BGIBMGA006643,BGIBMGA009900,BGIBMGA014134,Novel00271,BGIBMGA008708,BGIBMGA005830,BGIBMGA010794,BGIBMGA003305,BGIBMGA013070,BGIBMGA010337,BGIBMGA014191	17	BGIBMGA011628,BGIBMGA003690,BGIBMGA006510,BGIBMGA010471,BGIBMGA006655,BGIBMGA004060,BGIBMGA005015,BGIBMGA003854,BGIBMGA007970,BGIBMGA007888,BGIBMGA008673,BGIBMGA002412,BGIBMGA011610,BGIBMGA002964,BGIBMGA001167,BGIBMGA009854,BGIBMGA004415
GO:0044249	cellular biosynthetic process	biological_process	0.96177	1	72	408	2038	9990	43	Novel00271,BGIBMGA009122,BGIBMGA003305,BGIBMGA006056,BGIBMGA001500,BGIBMGA000254,BGIBMGA007919,BGIBMGA010337,BGIBMGA014133,Novel01088,Novel00111,BGIBMGA014539,BGIBMGA002462,BGIBMGA014516,BGIBMGA006643,BGIBMGA014134,BGIBMGA008708,BGIBMGA010794,BGIBMGA005710,BGIBMGA001648,BGIBMGA001849,Novel01530,BGIBMGA000804,BGIBMGA000867,BGIBMGA009052,BGIBMGA012153,Novel01004,BGIBMGA005658,BGIBMGA014191,BGIBMGA0…	29	BGIBMGA002938,BGIBMGA003690,BGIBMGA006510,BGIBMGA007888,BGIBMGA002412,BGIBMGA009854,BGIBMGA004415,BGIBMGA001167,BGIBMGA007905,BGIBMGA011628,BGIBMGA001147,BGIBMGA003854,BGIBMGA005015,Novel00959,BGIBMGA012681,BGIBMGA004414,BGIBMGA000613,BGIBMGA011145,BGIBMGA010471,BGIBMGA000563,BGIBMGA007628,BGIBMGA011610,BGIBMGA008673,BGIBMGA002964,BGIBMGA006655,BGIBMGA014227,BGIBMGA004060,BGIBMGA001546,BGIBMGA007…
GO:0016773	phosphotransferase activity, alcohol group as acceptor	molecular_function	0.96211	1	11	408	387	9990	6	Novel00896,BGIBMGA005856,BGIBMGA006914,BGIBMGA005972,Novel01344,BGIBMGA006777	5	BGIBMGA007628,BGIBMGA003647,BGIBMGA006623,BGIBMGA007963,BGIBMGA013108
GO:0050896	response to stimulus	biological_process	0.96334	1	44	408	1289	9990	16	BGIBMGA001648,BGIBMGA005409,BGIBMGA010794,BGIBMGA001684,BGIBMGA013806,Novel01038,BGIBMGA005014,Novel01672,Novel00674,BGIBMGA008663,BGIBMGA004408,BGIBMGA004227,Novel00384,BGIBMGA007966,Novel01088,BGIBMGA012107	28	BGIBMGA002964,BGIBMGA009854,BGIBMGA004415,BGIBMGA005131,BGIBMGA012372,Novel00199,BGIBMGA007888,BGIBMGA008882,BGIBMGA000772,BGIBMGA008841,BGIBMGA014227,BGIBMGA000709,BGIBMGA012027,BGIBMGA013342,BGIBMGA014559,BGIBMGA007905,BGIBMGA000844,BGIBMGA004806,BGIBMGA013108,BGIBMGA005478,BGIBMGA000612,BGIBMGA000714,BGIBMGA001587,BGIBMGA007314,BGIBMGA007042,BGIBMGA007963,BGIBMGA010471,BGIBMGA003690
GO:0046873	metal ion transmembrane transporter activity	molecular_function	0.96635	1	4	408	193	9990	2	BGIBMGA013884,BGIBMGA005409	2	BGIBMGA014226,BGIBMGA009781
GO:0032774	RNA biosynthetic process	biological_process	0.96653	1	31	408	974	9990	14	BGIBMGA006643,BGIBMGA014516,BGIBMGA014133,Novel01088,BGIBMGA014191,BGIBMGA010337,BGIBMGA013070,BGIBMGA003305,BGIBMGA010794,BGIBMGA005830,Novel00271,BGIBMGA014134,BGIBMGA008708,BGIBMGA009900	17	BGIBMGA007970,BGIBMGA005015,BGIBMGA003854,BGIBMGA004060,BGIBMGA006655,BGIBMGA006510,BGIBMGA010471,BGIBMGA003690,BGIBMGA011628,BGIBMGA002964,BGIBMGA001167,BGIBMGA009854,BGIBMGA004415,BGIBMGA002412,BGIBMGA011610,BGIBMGA008673,BGIBMGA007888
GO:0006811	ion transport	biological_process	0.96656	1	16	408	553	9990	11	BGIBMGA000804,Novel00111,BGIBMGA014539,BGIBMGA009056,BGIBMGA009052,BGIBMGA012153,BGIBMGA005409,BGIBMGA003305,BGIBMGA013884,BGIBMGA000254,BGIBMGA001353	5	BGIBMGA001147,BGIBMGA010471,Novel00269,BGIBMGA014226,BGIBMGA006112
GO:0030117	membrane coat	cellular_component	0.97009	1	1	408	73	9990	0		1	BGIBMGA001031
GO:0048475	coated membrane	cellular_component	0.97009	1	1	408	73	9990	0		1	BGIBMGA001031
GO:0005886	plasma membrane	cellular_component	0.97019	1	2	408	116	9990	1	BGIBMGA000277	1	BGIBMGA013108
GO:0034613	cellular protein localization	biological_process	0.9709	1	8	408	305	9990	2	Novel01203,BGIBMGA013361	6	BGIBMGA009854,BGIBMGA014227,BGIBMGA005015,BGIBMGA010471,BGIBMGA011628,BGIBMGA001031
GO:0070727	cellular macromolecule localization	biological_process	0.9709	1	8	408	305	9990	2	Novel01203,BGIBMGA013361	6	BGIBMGA005015,BGIBMGA014227,BGIBMGA009854,BGIBMGA010471,BGIBMGA011628,BGIBMGA001031
GO:0098588	bounding membrane of organelle	cellular_component	0.97103	1	4	408	186	9990	2	Novel01203,Novel01046	2	BGIBMGA001031,BGIBMGA010471
GO:0060089	molecular transducer activity	molecular_function	0.97158	1	11	408	424	9990	4	BGIBMGA007966,Novel00674,Novel01344,BGIBMGA004013	7	BGIBMGA007963,BGIBMGA000612,BGIBMGA007888,BGIBMGA001587,BGIBMGA013108,BGIBMGA002964,BGIBMGA004415
GO:0016746	transferase activity, transferring acyl groups	molecular_function	0.97211	1	3	408	163	9990	1	BGIBMGA009122	2	BGIBMGA013740,BGIBMGA007617
GO:0016020	membrane	cellular_component	0.97222	1	90	408	2498	9990	32	BGIBMGA009056,Novel01046,BGIBMGA004438,BGIBMGA005014,BGIBMGA013884,BGIBMGA004013,BGIBMGA005856,BGIBMGA012496,BGIBMGA005409,BGIBMGA000277,BGIBMGA013361,Novel00346,BGIBMGA002331,BGIBMGA008663,BGIBMGA001353,Novel00674,Novel01672,Novel01316,BGIBMGA012153,BGIBMGA000804,Novel00683,BGIBMGA014194,Novel01203,Novel00111,BGIBMGA012718,Novel01344,BGIBMGA000254,BGIBMGA004408,BGIBMGA002881,Novel00496,BGIBMGA00…	58	BGIBMGA014227,BGIBMGA013730,BGIBMGA011225,BGIBMGA007204,BGIBMGA013740,BGIBMGA004176,BGIBMGA007797,BGIBMGA007738,BGIBMGA006009,BGIBMGA009376,Novel01640,BGIBMGA011298,BGIBMGA001587,BGIBMGA009572,BGIBMGA014248,BGIBMGA009781,BGIBMGA000563,BGIBMGA010471,BGIBMGA013108,BGIBMGA011363,BGIBMGA011350,BGIBMGA000844,BGIBMGA000613,BGIBMGA007757,BGIBMGA000714,Novel01478,BGIBMGA001031,Novel00269,BGIBMGA005015,BG…
GO:0003677	DNA binding	molecular_function	0.97372	1	36	408	1120	9990	25	BGIBMGA001684,BGIBMGA013806,Novel01512,BGIBMGA013625,BGIBMGA010794,BGIBMGA009910,BGIBMGA005830,BGIBMGA014134,BGIBMGA009900,BGIBMGA004227,BGIBMGA006643,BGIBMGA014516,BGIBMGA007346,BGIBMGA009874,BGIBMGA001316,BGIBMGA014133,Novel01088,BGIBMGA014191,BGIBMGA000262,BGIBMGA010337,Novel01348,BGIBMGA000254,BGIBMGA006738,BGIBMGA006056,BGIBMGA003305	11	BGIBMGA007970,BGIBMGA001167,BGIBMGA002964,BGIBMGA011610,BGIBMGA007888,BGIBMGA001336,BGIBMGA007314,BGIBMGA003690,BGIBMGA008337,BGIBMGA004616,BGIBMGA006112
GO:0005575	cellular_component	cellular_component	0.97384	1	179	408	4728	9990	72	BGIBMGA010876,BGIBMGA008708,BGIBMGA004399,BGIBMGA008209,BGIBMGA002747,BGIBMGA000867,BGIBMGA008964,BGIBMGA006056,BGIBMGA003305,BGIBMGA001500,Novel01344,BGIBMGA003335,BGIBMGA003270,BGIBMGA005493,BGIBMGA012718,Novel00384,BGIBMGA001052,BGIBMGA003791,BGIBMGA012496,BGIBMGA005830,BGIBMGA013070,BGIBMGA013625,BGIBMGA010316,BGIBMGA004438,BGIBMGA012153,BGIBMGA005658,BGIBMGA012182,BGIBMGA008663,BGIBMGA001353…	107	BGIBMGA012240,BGIBMGA011012,BGIBMGA005094,BGIBMGA004415,BGIBMGA009854,BGIBMGA000291,BGIBMGA007905,BGIBMGA013242,BGIBMGA004455,BGIBMGA001147,BGIBMGA005129,BGIBMGA005015,BGIBMGA001798,BGIBMGA000612,BGIBMGA000662,Novel01577,BGIBMGA006874,BGIBMGA005286,BGIBMGA004064,BGIBMGA008337,BGIBMGA008333,BGIBMGA006510,BGIBMGA007517,BGIBMGA007042,BGIBMGA013376,BGIBMGA014226,BGIBMGA004394,BGIBMGA007314,BGIBMGA000…
GO:0005694	chromosome	cellular_component	0.97496	1	2	408	125	9990	2	BGIBMGA006056,BGIBMGA012496	0
GO:0006886	intracellular protein transport	biological_process	0.97522	1	7	408	286	9990	2	BGIBMGA013361,Novel01203	5	BGIBMGA001031,BGIBMGA011628,BGIBMGA009854,BGIBMGA014227,BGIBMGA005015
GO:0022402	cell cycle process	biological_process	0.97557	1	2	408	127	9990	0		2	BGIBMGA013089,BGIBMGA001587
GO:0007049	cell cycle	biological_process	0.9785	1	5	408	236	9990	0		5	BGIBMGA013089,BGIBMGA003690,BGIBMGA007905,BGIBMGA004616,BGIBMGA001587
GO:0015630	microtubule cytoskeleton	cellular_component	0.97856	1	1	408	78	9990	0		1	BGIBMGA003690
GO:0046907	intracellular transport	biological_process	0.98017	1	9	408	358	9990	3	BGIBMGA014194,BGIBMGA013361,Novel01203	6	BGIBMGA007314,BGIBMGA009854,BGIBMGA005015,BGIBMGA014227,BGIBMGA011628,BGIBMGA001031
GO:0044424	intracellular part	cellular_component	0.98037	1	76	408	2168	9990	38	BGIBMGA014134,BGIBMGA001700,BGIBMGA010794,BGIBMGA013806,BGIBMGA000867,BGIBMGA009987,BGIBMGA000804,BGIBMGA008209,BGIBMGA009841,BGIBMGA009122,BGIBMGA001500,BGIBMGA006056,BGIBMGA003305,Novel00384,Novel00111,BGIBMGA003335,Novel01203,BGIBMGA005493,BGIBMGA013070,BGIBMGA003259,BGIBMGA010316,BGIBMGA013625,Novel00367,BGIBMGA005409,BGIBMGA009562,BGIBMGA012496,BGIBMGA003791,Novel01046,BGIBMGA013898,BGIBMGA0…	38	BGIBMGA001167,BGIBMGA004415,BGIBMGA009854,BGIBMGA002624,BGIBMGA007888,Novel00959,BGIBMGA005015,BGIBMGA008882,BGIBMGA011628,BGIBMGA007905,BGIBMGA001147,BGIBMGA013828,BGIBMGA011904,BGIBMGA005286,BGIBMGA008337,BGIBMGA000554,BGIBMGA000662,BGIBMGA000612,Novel01577,BGIBMGA014226,BGIBMGA013376,BGIBMGA007314,BGIBMGA003690,BGIBMGA006510,BGIBMGA007517,BGIBMGA002964,BGIBMGA009970,BGIBMGA011610,BGIBMGA014227…
GO:0044428	nuclear part	cellular_component	0.98142	1	8	408	325	9990	2	BGIBMGA010794,BGIBMGA006056	6	BGIBMGA003690,BGIBMGA011610,BGIBMGA010471,BGIBMGA014227,BGIBMGA013376,BGIBMGA004415
GO:0046914	transition metal ion binding	molecular_function	0.98149	1	29	408	949	9990	13	BGIBMGA007817,BGIBMGA010679,BGIBMGA003532,BGIBMGA008521,BGIBMGA007346,BGIBMGA001684,BGIBMGA001773,BGIBMGA009851,Novel01088,Novel00549,Novel01600,Novel00713,BGIBMGA008088	16	BGIBMGA002964,BGIBMGA002620,BGIBMGA013108,BGIBMGA005320,BGIBMGA014126,BGIBMGA007888,BGIBMGA000005,BGIBMGA002788,Novel01577,BGIBMGA011610,BGIBMGA009970,BGIBMGA014226,BGIBMGA006745,BGIBMGA007905,BGIBMGA010471,BGIBMGA011552
GO:1902589	single-organism organelle organization	biological_process	0.98184	1	4	408	201	9990	0		4	BGIBMGA010471,BGIBMGA001587,BGIBMGA012372,BGIBMGA008436
GO:1990234	transferase complex	cellular_component	0.98188	1	2	408	129	9990	0		2	BGIBMGA007517,BGIBMGA011610
GO:0051641	cellular localization	biological_process	0.98219	1	11	408	418	9990	4	BGIBMGA014194,BGIBMGA013361,Novel01203,BGIBMGA008209	7	BGIBMGA014227,BGIBMGA005015,BGIBMGA007314,BGIBMGA009854,BGIBMGA011628,BGIBMGA001031,BGIBMGA010471
GO:0006260	DNA replication	biological_process	0.98222	1	4	408	205	9990	3	BGIBMGA003305,BGIBMGA006056,BGIBMGA012496	1	BGIBMGA007905
GO:0016740	transferase activity	molecular_function	0.98227	1	46	408	1381	9990	25	BGIBMGA006777,BGIBMGA014191,BGIBMGA005812,BGIBMGA000254,Novel01344,BGIBMGA006738,BGIBMGA009122,Novel00650,BGIBMGA004227,BGIBMGA010236,BGIBMGA002462,BGIBMGA000277,BGIBMGA014133,BGIBMGA013625,BGIBMGA005972,BGIBMGA010794,BGIBMGA006914,BGIBMGA005856,BGIBMGA014134,Novel00896,BGIBMGA006972,BGIBMGA004438,Novel01046,BGIBMGA005460,BGIBMGA005014	21	BGIBMGA005286,BGIBMGA011363,BGIBMGA013108,Novel01577,Novel00649,BGIBMGA003647,BGIBMGA002958,BGIBMGA009571,BGIBMGA010471,BGIBMGA007963,BGIBMGA004415,BGIBMGA002788,BGIBMGA011610,BGIBMGA007617,BGIBMGA006623,BGIBMGA007628,BGIBMGA001546,BGIBMGA006655,BGIBMGA013740,BGIBMGA001609,BGIBMGA007905
GO:1901576	organic substance biosynthetic process	biological_process	0.98274	1	71	408	2083	9990	43	BGIBMGA013070,BGIBMGA010316,BGIBMGA003259,Novel00367,BGIBMGA009900,BGIBMGA005856,BGIBMGA003791,BGIBMGA012496,BGIBMGA005830,BGIBMGA009056,BGIBMGA004438,BGIBMGA014191,BGIBMGA001353,BGIBMGA009052,BGIBMGA012153,Novel01004,BGIBMGA005658,BGIBMGA000277,BGIBMGA009851,BGIBMGA001648,BGIBMGA005710,BGIBMGA001849,Novel01530,BGIBMGA014134,BGIBMGA008708,BGIBMGA010794,BGIBMGA000867,BGIBMGA000804,BGIBMGA000254,BG…	28	BGIBMGA002964,BGIBMGA007628,BGIBMGA011610,BGIBMGA008673,BGIBMGA014227,BGIBMGA004060,BGIBMGA007970,BGIBMGA001546,BGIBMGA006655,BGIBMGA004414,BGIBMGA000613,BGIBMGA011145,BGIBMGA010471,BGIBMGA000563,BGIBMGA009854,BGIBMGA004415,BGIBMGA001167,BGIBMGA007888,BGIBMGA002412,BGIBMGA003854,BGIBMGA005015,Novel00959,BGIBMGA012681,BGIBMGA007905,BGIBMGA011628,BGIBMGA001147,BGIBMGA003690,BGIBMGA006510
GO:0051649	establishment of localization in cell	biological_process	0.98367	1	10	408	397	9990	4	BGIBMGA014194,BGIBMGA013361,Novel01203,BGIBMGA008209	6	BGIBMGA014227,BGIBMGA005015,BGIBMGA007314,BGIBMGA009854,BGIBMGA011628,BGIBMGA001031
GO:0030001	metal ion transport	biological_process	0.98558	1	4	408	223	9990	4	BGIBMGA005409,BGIBMGA014539,BGIBMGA009052,BGIBMGA013884	0
GO:0008270	zinc ion binding	molecular_function	0.9862	1	21	408	732	9990	10	BGIBMGA007346,BGIBMGA001684,Novel01088,Novel00549,Novel01600,Novel00713,BGIBMGA008088,BGIBMGA007817,BGIBMGA003532,BGIBMGA010679	11	BGIBMGA007905,BGIBMGA010471,BGIBMGA011552,BGIBMGA002964,BGIBMGA002620,BGIBMGA005320,BGIBMGA014126,BGIBMGA007888,BGIBMGA002788,BGIBMGA011610,BGIBMGA009970
GO:0015075	ion transmembrane transporter activity	molecular_function	0.98637	1	15	408	572	9990	9	BGIBMGA000254,BGIBMGA013884,BGIBMGA001353,BGIBMGA012153,Novel00111,BGIBMGA000804,BGIBMGA011725,Novel01037,BGIBMGA005409	6	Novel00269,BGIBMGA013108,BGIBMGA014226,BGIBMGA009781,BGIBMGA001147,BGIBMGA010471
GO:0043167	ion binding	molecular_function	0.98674	1	96	408	2656	9990	43	Novel00549,Novel01600,Novel01088,BGIBMGA008088,BGIBMGA005493,BGIBMGA014539,BGIBMGA013916,BGIBMGA007346,BGIBMGA008521,BGIBMGA007817,BGIBMGA008712,BGIBMGA007265,BGIBMGA001684,BGIBMGA008997,BGIBMGA006914,BGIBMGA010794,BGIBMGA001849,BGIBMGA005710,BGIBMGA000021,BGIBMGA010679,BGIBMGA012994,Novel01530,BGIBMGA009775,BGIBMGA006526,BGIBMGA001767,Novel00713,Novel00641,BGIBMGA009851,BGIBMGA001773,Novel01004,…	53	BGIBMGA009503,BGIBMGA003690,BGIBMGA002938,BGIBMGA006510,BGIBMGA014226,BGIBMGA003866,BGIBMGA001336,BGIBMGA002958,BGIBMGA000005,BGIBMGA013817,BGIBMGA005478,BGIBMGA005202,Novel01577,BGIBMGA004906,BGIBMGA003199,BGIBMGA004616,BGIBMGA008337,BGIBMGA007905,BGIBMGA005015,BGIBMGA006745,BGIBMGA000709,BGIBMGA012240,BGIBMGA010461,BGIBMGA007888,BGIBMGA012239,BGIBMGA005094,BGIBMGA005320,BGIBMGA004415,BGIBMGA002…
GO:0004872	receptor activity	molecular_function	0.98854	1	7	408	331	9990	4	BGIBMGA007966,BGIBMGA004013,Novel01344,Novel00674	3	BGIBMGA002964,BGIBMGA007888,BGIBMGA013108
GO:0034645	cellular macromolecule biosynthetic process	biological_process	0.98858	1	51	408	1586	9990	30	Novel01004,Novel00271,BGIBMGA001500,BGIBMGA006056,BGIBMGA003305,BGIBMGA005658,BGIBMGA000254,BGIBMGA010337,BGIBMGA007919,BGIBMGA014191,Novel01088,BGIBMGA014133,BGIBMGA000277,BGIBMGA014516,BGIBMGA006643,BGIBMGA009851,BGIBMGA005856,BGIBMGA009900,BGIBMGA014134,BGIBMGA008708,Novel00367,BGIBMGA005830,BGIBMGA010794,BGIBMGA012496,BGIBMGA003791,BGIBMGA001849,BGIBMGA013070,BGIBMGA003259,BGIBMGA010316,BGIBM…	21	BGIBMGA004414,BGIBMGA011145,BGIBMGA003690,BGIBMGA006510,BGIBMGA010471,BGIBMGA007888,BGIBMGA008673,BGIBMGA002412,BGIBMGA011610,BGIBMGA001167,BGIBMGA002964,BGIBMGA009854,BGIBMGA004415,BGIBMGA011628,BGIBMGA007905,BGIBMGA006655,BGIBMGA004060,BGIBMGA005015,Novel00959,BGIBMGA003854,BGIBMGA007970
GO:0009058	biosynthetic process	biological_process	0.98895	1	73	408	2170	9990	44	BGIBMGA014133,Novel00111,Novel01088,BGIBMGA014539,BGIBMGA002462,BGIBMGA014516,BGIBMGA006643,Novel00271,BGIBMGA009122,BGIBMGA001500,BGIBMGA003305,BGIBMGA006056,BGIBMGA000254,BGIBMGA008095,BGIBMGA010337,BGIBMGA007919,BGIBMGA000804,BGIBMGA000867,BGIBMGA014134,BGIBMGA008708,BGIBMGA010794,BGIBMGA001849,BGIBMGA005710,BGIBMGA001648,Novel01530,BGIBMGA000277,BGIBMGA009851,BGIBMGA009052,Novel01004,BGIBMGA0…	29	BGIBMGA002938,BGIBMGA003690,BGIBMGA006510,BGIBMGA007905,BGIBMGA011628,BGIBMGA001147,Novel00959,BGIBMGA005015,BGIBMGA003854,BGIBMGA012681,BGIBMGA007888,BGIBMGA002412,BGIBMGA001167,BGIBMGA004415,BGIBMGA009854,BGIBMGA000563,BGIBMGA010471,BGIBMGA004414,BGIBMGA011145,BGIBMGA000613,BGIBMGA006655,BGIBMGA014227,BGIBMGA004060,BGIBMGA001546,BGIBMGA007970,BGIBMGA007628,BGIBMGA011610,BGIBMGA008673,BGIBMGA002…
GO:0004871	signal transducer activity	molecular_function	0.98993	1	9	408	406	9990	2	Novel01344,Novel00674	7	BGIBMGA007888,BGIBMGA000612,BGIBMGA007963,BGIBMGA002964,BGIBMGA004415,BGIBMGA013108,BGIBMGA001587
GO:0000003	reproduction	biological_process	0.99105	1	1	408	103	9990	1	BGIBMGA012182	0
GO:0009059	macromolecule biosynthetic process	biological_process	0.99109	1	51	408	1602	9990	30	BGIBMGA000254,BGIBMGA007919,BGIBMGA010337,BGIBMGA014191,Novel01004,Novel00271,BGIBMGA006056,BGIBMGA003305,BGIBMGA001500,BGIBMGA005658,BGIBMGA014516,BGIBMGA000277,BGIBMGA006643,BGIBMGA009851,Novel01088,BGIBMGA014133,BGIBMGA013070,BGIBMGA001849,BGIBMGA010316,BGIBMGA003259,BGIBMGA009900,BGIBMGA005856,Novel00367,BGIBMGA008708,BGIBMGA014134,BGIBMGA010794,BGIBMGA005830,BGIBMGA003791,BGIBMGA012496,BGIBM…	21	BGIBMGA004414,BGIBMGA011145,BGIBMGA003690,BGIBMGA010471,BGIBMGA006510,BGIBMGA009854,BGIBMGA004415,BGIBMGA001167,BGIBMGA002964,BGIBMGA007888,BGIBMGA008673,BGIBMGA011610,BGIBMGA002412,BGIBMGA004060,BGIBMGA003854,Novel00959,BGIBMGA005015,BGIBMGA007970,BGIBMGA011628,BGIBMGA007905,BGIBMGA006655
GO:0022891	substrate-specific transmembrane transporter activity	molecular_function	0.99193	1	15	408	597	9990	9	Novel00111,BGIBMGA000804,BGIBMGA012153,BGIBMGA011725,BGIBMGA005409,Novel01037,BGIBMGA013884,BGIBMGA000254,BGIBMGA001353	6	BGIBMGA001147,BGIBMGA009781,BGIBMGA010471,BGIBMGA013108,Novel00269,BGIBMGA014226
GO:0044699	single-organism process	biological_process	0.9929	1	146	408	4048	9990	61	BGIBMGA007438,Novel01203,Novel00111,Novel01088,BGIBMGA008521,BGIBMGA009874,BGIBMGA014194,Novel00496,BGIBMGA009122,BGIBMGA004408,BGIBMGA000254,BGIBMGA007919,BGIBMGA000804,Novel00896,Novel01448,BGIBMGA010794,BGIBMGA001849,BGIBMGA000021,Novel01530,BGIBMGA006526,BGIBMGA005471,Novel00650,Novel01004,Novel00674,BGIBMGA005014,BGIBMGA009178,BGIBMGA009056,BGIBMGA005856,BGIBMGA005409,BGIBMGA013884,BGIBMGA00…	85	BGIBMGA009503,BGIBMGA004585,BGIBMGA003690,BGIBMGA004081,BGIBMGA014247,BGIBMGA012948,BGIBMGA003866,BGIBMGA002958,BGIBMGA000332,BGIBMGA008869,BGIBMGA005478,BGIBMGA000582,Novel00649,BGIBMGA004511,BGIBMGA003199,BGIBMGA004616,BGIBMGA011628,Novel00269,BGIBMGA000709,BGIBMGA008436,BGIBMGA013778,BGIBMGA008882,BGIBMGA010461,BGIBMGA007888,BGIBMGA013656,BGIBMGA014248,BGIBMGA010471,BGIBMGA000563,Novel01640,BG…
GO:0005622	intracellular	cellular_component	0.99299	1	80	408	2357	9990	39	BGIBMGA009122,BGIBMGA003305,BGIBMGA006056,BGIBMGA001500,Novel00384,BGIBMGA003335,Novel00111,Novel01203,BGIBMGA005493,BGIBMGA014134,BGIBMGA008708,BGIBMGA001700,BGIBMGA010794,BGIBMGA013806,BGIBMGA000867,BGIBMGA009987,BGIBMGA008209,BGIBMGA000804,BGIBMGA009841,BGIBMGA006738,Novel01672,BGIBMGA001353,BGIBMGA012153,BGIBMGA005658,BGIBMGA010236,BGIBMGA001773,BGIBMGA009851,BGIBMGA013361,BGIBMGA013070,BGIBM…	41	BGIBMGA011904,BGIBMGA013828,BGIBMGA005286,BGIBMGA000554,BGIBMGA008337,BGIBMGA001235,BGIBMGA000662,BGIBMGA000612,Novel01577,BGIBMGA013376,BGIBMGA014226,BGIBMGA007314,BGIBMGA003690,BGIBMGA007517,BGIBMGA006510,BGIBMGA009854,BGIBMGA004415,BGIBMGA002624,BGIBMGA001167,BGIBMGA007888,Novel00959,BGIBMGA005015,BGIBMGA008882,BGIBMGA011628,BGIBMGA007905,BGIBMGA001147,BGIBMGA004414,BGIBMGA013108,BGIBMGA000613…
GO:0046872	metal ion binding	molecular_function	0.99348	1	47	408	1485	9990	21	BGIBMGA007817,BGIBMGA009851,BGIBMGA001773,Novel00641,BGIBMGA007346,BGIBMGA008521,Novel00713,BGIBMGA001767,BGIBMGA008088,BGIBMGA005493,Novel00549,BGIBMGA009775,Novel01600,Novel01088,BGIBMGA000021,BGIBMGA010679,BGIBMGA003532,BGIBMGA009910,BGIBMGA009900,BGIBMGA001684,BGIBMGA009178	26	BGIBMGA008337,BGIBMGA013108,Novel01577,BGIBMGA013817,BGIBMGA000005,BGIBMGA005478,BGIBMGA014226,BGIBMGA002907,BGIBMGA006510,BGIBMGA010471,BGIBMGA002259,BGIBMGA005320,BGIBMGA007797,BGIBMGA002964,BGIBMGA002620,BGIBMGA009970,BGIBMGA011610,BGIBMGA002788,BGIBMGA012240,BGIBMGA014126,BGIBMGA007888,BGIBMGA013730,BGIBMGA006745,BGIBMGA000709,BGIBMGA011552,BGIBMGA007905
GO:0007017	microtubule-based process	biological_process	0.99418	1	1	408	106	9990	0		1	BGIBMGA003690
GO:0005623	cell	cellular_component	0.99499	1	85	408	2506	9990	42	BGIBMGA013625,BGIBMGA003259,BGIBMGA010316,BGIBMGA013070,BGIBMGA012496,BGIBMGA009562,BGIBMGA003791,BGIBMGA005409,Novel00367,BGIBMGA013898,Novel01046,BGIBMGA001353,Novel01672,BGIBMGA006738,BGIBMGA012182,BGIBMGA005658,BGIBMGA012153,BGIBMGA009851,BGIBMGA001773,BGIBMGA000277,BGIBMGA010236,BGIBMGA013361,BGIBMGA010794,BGIBMGA001700,BGIBMGA014134,BGIBMGA008708,BGIBMGA009987,BGIBMGA000867,BGIBMGA013806,BG…	43	BGIBMGA002964,BGIBMGA009970,BGIBMGA011610,BGIBMGA008673,BGIBMGA014126,BGIBMGA006009,BGIBMGA001546,BGIBMGA014227,BGIBMGA007204,BGIBMGA000613,BGIBMGA013108,BGIBMGA004414,BGIBMGA013700,BGIBMGA001031,BGIBMGA001587,BGIBMGA010471,BGIBMGA006315,BGIBMGA001167,BGIBMGA009854,BGIBMGA002624,BGIBMGA004415,BGIBMGA007888,BGIBMGA008882,Novel00959,BGIBMGA005015,BGIBMGA001147,BGIBMGA007905,BGIBMGA011628,BGIBMGA000…
GO:0044464	cell part	cellular_component	0.99499	1	85	408	2506	9990	42	BGIBMGA013070,BGIBMGA010316,BGIBMGA003259,BGIBMGA013625,Novel00367,BGIBMGA005409,BGIBMGA003791,BGIBMGA012496,BGIBMGA009562,Novel01046,BGIBMGA013898,BGIBMGA012182,BGIBMGA006738,Novel01672,BGIBMGA001353,BGIBMGA012153,BGIBMGA005658,BGIBMGA010236,BGIBMGA000277,BGIBMGA001773,BGIBMGA009851,BGIBMGA013361,BGIBMGA014134,BGIBMGA008708,BGIBMGA001700,BGIBMGA010794,BGIBMGA013806,BGIBMGA000867,BGIBMGA009987,BG…	43	BGIBMGA002964,BGIBMGA006009,BGIBMGA014126,BGIBMGA008673,BGIBMGA009970,BGIBMGA011610,BGIBMGA014227,BGIBMGA001546,BGIBMGA007204,BGIBMGA004414,BGIBMGA013108,BGIBMGA000613,BGIBMGA001031,BGIBMGA013700,BGIBMGA001587,BGIBMGA006315,BGIBMGA010471,BGIBMGA009854,BGIBMGA004415,BGIBMGA002624,BGIBMGA001167,BGIBMGA007888,BGIBMGA005015,Novel00959,BGIBMGA008882,BGIBMGA011628,BGIBMGA007905,BGIBMGA001147,BGIBMGA011…
GO:0043169	cation binding	molecular_function	0.99511	1	47	408	1502	9990	21	BGIBMGA008088,BGIBMGA001767,Novel00713,BGIBMGA005493,Novel01600,Novel00549,BGIBMGA009775,Novel01088,BGIBMGA009851,BGIBMGA001773,BGIBMGA007346,Novel00641,BGIBMGA008521,BGIBMGA007817,BGIBMGA001684,BGIBMGA009178,BGIBMGA009910,BGIBMGA009900,BGIBMGA010679,BGIBMGA003532,BGIBMGA000021	26	BGIBMGA010471,BGIBMGA006510,BGIBMGA014226,BGIBMGA002907,Novel01577,BGIBMGA013817,BGIBMGA000005,BGIBMGA005478,BGIBMGA008337,BGIBMGA013108,BGIBMGA011552,BGIBMGA007905,BGIBMGA013730,BGIBMGA000709,BGIBMGA006745,BGIBMGA011610,BGIBMGA009970,BGIBMGA002788,BGIBMGA012240,BGIBMGA007888,BGIBMGA014126,BGIBMGA002259,BGIBMGA007797,BGIBMGA005320,BGIBMGA002620,BGIBMGA002964
GO:0044763	single-organism cellular process	biological_process	0.99662	1	103	408	3006	9990	46	BGIBMGA008120,BGIBMGA008209,BGIBMGA000804,BGIBMGA001684,Novel01448,BGIBMGA010794,Novel00896,Novel01530,BGIBMGA001648,BGIBMGA005710,BGIBMGA001849,BGIBMGA005493,BGIBMGA014539,Novel01088,Novel00111,BGIBMGA007438,Novel01203,BGIBMGA012107,BGIBMGA014133,BGIBMGA004227,BGIBMGA009874,BGIBMGA008521,BGIBMGA002462,BGIBMGA003305,BGIBMGA009122,BGIBMGA007919,BGIBMGA004408,BGIBMGA000254,BGIBMGA005014,BGIBMGA0090…	57	BGIBMGA001147,BGIBMGA011628,BGIBMGA013242,BGIBMGA007905,BGIBMGA012681,BGIBMGA008436,BGIBMGA003854,Novel00269,BGIBMGA000709,BGIBMGA007888,BGIBMGA011012,BGIBMGA012240,BGIBMGA009854,BGIBMGA004415,BGIBMGA013656,BGIBMGA014247,BGIBMGA004081,BGIBMGA003690,BGIBMGA009503,BGIBMGA002958,BGIBMGA007314,BGIBMGA012948,Novel00649,BGIBMGA000582,BGIBMGA000025,BGIBMGA008869,BGIBMGA000612,BGIBMGA004616,BGIBMGA003199…
GO:0043229	intracellular organelle	cellular_component	0.99745	1	53	408	1714	9990	23	BGIBMGA009841,BGIBMGA000804,BGIBMGA013806,BGIBMGA009987,BGIBMGA000867,Novel01046,Novel00367,BGIBMGA014134,BGIBMGA012496,BGIBMGA010794,BGIBMGA005409,BGIBMGA013070,BGIBMGA010316,BGIBMGA003259,Novel01203,Novel00111,BGIBMGA009122,BGIBMGA012153,BGIBMGA005658,BGIBMGA006056,BGIBMGA003305,BGIBMGA001500,BGIBMGA001353	30	BGIBMGA007905,BGIBMGA011628,BGIBMGA007204,BGIBMGA001147,Novel00959,BGIBMGA014227,BGIBMGA005015,BGIBMGA008882,BGIBMGA007888,BGIBMGA011610,BGIBMGA004415,BGIBMGA009854,BGIBMGA002964,BGIBMGA001167,BGIBMGA003690,BGIBMGA006315,BGIBMGA010471,BGIBMGA006510,BGIBMGA014226,BGIBMGA013376,BGIBMGA007314,BGIBMGA001587,BGIBMGA013700,BGIBMGA000612,BGIBMGA001031,Novel01577,BGIBMGA004414,BGIBMGA013828,BGIBMGA000613…
GO:0038023	signaling receptor activity	molecular_function	0.99758	1	5	408	313	9990	2	Novel01344,Novel00674	3	BGIBMGA002964,BGIBMGA007888,BGIBMGA013108
GO:0043227	membrane-bounded organelle	cellular_component	0.99786	1	40	408	1364	9990	17	BGIBMGA014134,BGIBMGA012496,BGIBMGA005409,BGIBMGA010794,BGIBMGA013070,BGIBMGA003259,BGIBMGA009841,BGIBMGA000804,BGIBMGA009987,Novel01046,BGIBMGA009122,BGIBMGA012153,BGIBMGA006056,BGIBMGA003305,BGIBMGA001353,Novel01203,Novel00111	23	BGIBMGA007888,BGIBMGA011610,BGIBMGA002964,BGIBMGA001167,BGIBMGA009854,BGIBMGA004415,BGIBMGA007905,BGIBMGA007204,BGIBMGA011628,BGIBMGA001147,BGIBMGA014227,BGIBMGA005015,BGIBMGA008882,BGIBMGA013700,BGIBMGA001031,Novel01577,BGIBMGA013828,BGIBMGA008337,BGIBMGA003690,BGIBMGA006510,BGIBMGA010471,BGIBMGA007314,BGIBMGA013376
GO:0043231	intracellular membrane-bounded organelle	cellular_component	0.99786	1	40	408	1364	9990	17	BGIBMGA009987,Novel01046,BGIBMGA009841,BGIBMGA000804,BGIBMGA003259,BGIBMGA013070,BGIBMGA012496,BGIBMGA010794,BGIBMGA005409,BGIBMGA014134,Novel01203,Novel00111,BGIBMGA001353,BGIBMGA006056,BGIBMGA003305,BGIBMGA012153,BGIBMGA009122	23	BGIBMGA008882,BGIBMGA005015,BGIBMGA014227,BGIBMGA001147,BGIBMGA007905,BGIBMGA011628,BGIBMGA007204,BGIBMGA004415,BGIBMGA009854,BGIBMGA001167,BGIBMGA002964,BGIBMGA011610,BGIBMGA007888,BGIBMGA013376,BGIBMGA007314,BGIBMGA010471,BGIBMGA006510,BGIBMGA003690,BGIBMGA008337,BGIBMGA013828,Novel01577,BGIBMGA013700,BGIBMGA001031
GO:0009987	cellular process	biological_process	0.99815	1	182	408	5055	9990	88	BGIBMGA008209,BGIBMGA008120,BGIBMGA003602,BGIBMGA000867,BGIBMGA001684,BGIBMGA008708,BGIBMGA001648,BGIBMGA005710,BGIBMGA012994,BGIBMGA008293,BGIBMGA012107,BGIBMGA014133,BGIBMGA003335,BGIBMGA014539,BGIBMGA005493,BGIBMGA002462,BGIBMGA004227,BGIBMGA006643,Novel00271,BGIBMGA003305,BGIBMGA006056,BGIBMGA001500,BGIBMGA007265,BGIBMGA004438,BGIBMGA009900,BGIBMGA012057,BGIBMGA003791,BGIBMGA012496,BGIBMGA005…	94	BGIBMGA007905,BGIBMGA013242,BGIBMGA001147,BGIBMGA003854,BGIBMGA005015,BGIBMGA012681,BGIBMGA012240,BGIBMGA011012,BGIBMGA012239,BGIBMGA004415,BGIBMGA009854,BGIBMGA002938,BGIBMGA007517,BGIBMGA006510,BGIBMGA007314,BGIBMGA012764,BGIBMGA000612,BGIBMGA000662,BGIBMGA000025,BGIBMGA006112,BGIBMGA005286,BGIBMGA008337,BGIBMGA011225,BGIBMGA012027,BGIBMGA007204,BGIBMGA006655,BGIBMGA014227,BGIBMGA004060,BGIBMGA…
GO:0043226	organelle	cellular_component	0.99825	1	53	408	1737	9990	23	BGIBMGA009987,Novel01046,BGIBMGA000867,BGIBMGA013806,BGIBMGA009841,BGIBMGA000804,BGIBMGA003259,BGIBMGA010316,BGIBMGA013070,BGIBMGA012496,BGIBMGA005409,BGIBMGA010794,BGIBMGA014134,Novel00367,Novel01203,Novel00111,BGIBMGA001353,BGIBMGA005658,BGIBMGA001500,BGIBMGA003305,BGIBMGA006056,BGIBMGA012153,BGIBMGA009122	30	BGIBMGA008882,BGIBMGA005015,Novel00959,BGIBMGA014227,BGIBMGA001147,BGIBMGA007905,BGIBMGA007204,BGIBMGA011628,BGIBMGA001167,BGIBMGA002964,BGIBMGA004415,BGIBMGA009854,BGIBMGA011610,BGIBMGA007888,BGIBMGA001587,BGIBMGA014226,BGIBMGA013376,BGIBMGA007314,BGIBMGA006510,BGIBMGA010471,BGIBMGA006315,BGIBMGA003690,BGIBMGA008337,BGIBMGA000613,BGIBMGA013828,BGIBMGA004414,Novel01577,BGIBMGA000612,BGIBMGA013700…
GO:0035556	intracellular signal transduction	biological_process	0.99865	1	6	408	365	9990	2	BGIBMGA005409,Novel01088	4	BGIBMGA010471,BGIBMGA007963,BGIBMGA013108,BGIBMGA004415
GO:0004930	G-protein coupled receptor activity	molecular_function	0.99908	1	1	408	160	9990	1	Novel00674	0
GO:0005488	binding	molecular_function	0.99928	1	212	408	5770	9990	108	BGIBMGA008088,BGIBMGA014539,BGIBMGA005493,BGIBMGA014133,BGIBMGA012107,BGIBMGA007966,BGIBMGA003270,BGIBMGA006643,BGIBMGA004227,BGIBMGA013916,BGIBMGA007346,Novel00384,BGIBMGA003305,BGIBMGA006056,Novel00271,BGIBMGA009610,BGIBMGA007265,BGIBMGA007817,BGIBMGA008712,BGIBMGA003602,BGIBMGA008209,BGIBMGA010739,BGIBMGA001684,BGIBMGA000867,BGIBMGA005637,BGIBMGA006013,BGIBMGA012994,BGIBMGA010679,BGIBMGA006022…	104	BGIBMGA006510,BGIBMGA007517,BGIBMGA002938,BGIBMGA007042,BGIBMGA007314,BGIBMGA014226,Novel01577,BGIBMGA012764,BGIBMGA013817,BGIBMGA000005,BGIBMGA004906,BGIBMGA008337,BGIBMGA006112,BGIBMGA006874,BGIBMGA007905,BGIBMGA014559,BGIBMGA006745,BGIBMGA005015,BGIBMGA005094,BGIBMGA012239,BGIBMGA007683,BGIBMGA012240,BGIBMGA011012,BGIBMGA006768,BGIBMGA005320,BGIBMGA009854,BGIBMGA004415,BGIBMGA007963,BGIBMGA012…
GO:0007186	G-protein coupled receptor signaling pathway	biological_process	0.99948	1	2	408	239	9990	2	BGIBMGA005014,Novel00674	0
GO:0051716	cellular response to stimulus	biological_process	0.99967	1	27	408	1088	9990	10	BGIBMGA001684,BGIBMGA004227,BGIBMGA005014,BGIBMGA012107,Novel01088,BGIBMGA004408,BGIBMGA001648,Novel00674,BGIBMGA005409,BGIBMGA010794	17	BGIBMGA014227,BGIBMGA000709,BGIBMGA007314,BGIBMGA001587,BGIBMGA007905,BGIBMGA012027,BGIBMGA007963,BGIBMGA010471,BGIBMGA013108,BGIBMGA002964,BGIBMGA004415,BGIBMGA009854,BGIBMGA000844,BGIBMGA000612,BGIBMGA000714,BGIBMGA007888,BGIBMGA012372
GO:0007264	small GTPase mediated signal transduction	biological_process	0.99971	1	1	408	187	9990	1	BGIBMGA005409	0
GO:0007165	signal transduction	biological_process	0.99972	1	19	408	854	9990	6	BGIBMGA005014,BGIBMGA012107,Novel01088,BGIBMGA005409,BGIBMGA004408,Novel00674	13	BGIBMGA007963,BGIBMGA010471,BGIBMGA014227,BGIBMGA000709,BGIBMGA001587,BGIBMGA000612,BGIBMGA000714,BGIBMGA007888,BGIBMGA013108,BGIBMGA002964,BGIBMGA004415,BGIBMGA009854,BGIBMGA000844
GO:0044700	single organism signaling	biological_process	0.99978	1	19	408	864	9990	6	BGIBMGA004408,Novel00674,BGIBMGA005409,Novel01088,BGIBMGA012107,BGIBMGA005014	13	BGIBMGA009854,BGIBMGA004415,BGIBMGA002964,BGIBMGA013108,BGIBMGA000844,BGIBMGA007888,BGIBMGA000714,BGIBMGA000612,BGIBMGA000709,BGIBMGA014227,BGIBMGA001587,BGIBMGA007963,BGIBMGA010471
GO:0023052	signaling	biological_process	0.99979	1	19	408	865	9990	6	BGIBMGA012107,BGIBMGA005014,Novel01088,BGIBMGA005409,Novel00674,BGIBMGA004408	13	BGIBMGA007963,BGIBMGA010471,BGIBMGA001587,BGIBMGA000709,BGIBMGA014227,BGIBMGA000714,BGIBMGA000612,BGIBMGA007888,BGIBMGA000844,BGIBMGA013108,BGIBMGA009854,BGIBMGA004415,BGIBMGA002964
GO:0065007	biological regulation	biological_process	0.99981	1	52	408	1849	9990	22	BGIBMGA013070,BGIBMGA013625,BGIBMGA003259,BGIBMGA008708,BGIBMGA014134,BGIBMGA009900,BGIBMGA005409,BGIBMGA005830,BGIBMGA010794,BGIBMGA005014,BGIBMGA008209,BGIBMGA008120,BGIBMGA006738,BGIBMGA004408,BGIBMGA010337,Novel00674,Novel00271,BGIBMGA003305,BGIBMGA014516,BGIBMGA006643,BGIBMGA012107,Novel01088	30	BGIBMGA002964,BGIBMGA001167,BGIBMGA004415,BGIBMGA009854,BGIBMGA007888,BGIBMGA012372,BGIBMGA002412,BGIBMGA008673,BGIBMGA014227,BGIBMGA005015,BGIBMGA000709,BGIBMGA003854,BGIBMGA004060,BGIBMGA008841,BGIBMGA008882,BGIBMGA007970,BGIBMGA007905,BGIBMGA011628,BGIBMGA013108,BGIBMGA000844,BGIBMGA000612,BGIBMGA013089,BGIBMGA000714,BGIBMGA002734,BGIBMGA001587,BGIBMGA009503,BGIBMGA003690,BGIBMGA006510,BGIBMGA…
GO:0050789	regulation of biological process	biological_process	0.99983	1	49	408	1776	9990	22	BGIBMGA012107,Novel01088,BGIBMGA006643,BGIBMGA014516,BGIBMGA003305,Novel00271,BGIBMGA010337,Novel00674,BGIBMGA006738,BGIBMGA004408,BGIBMGA008120,BGIBMGA005014,BGIBMGA008209,BGIBMGA005409,BGIBMGA010794,BGIBMGA005830,BGIBMGA014134,BGIBMGA008708,BGIBMGA009900,BGIBMGA013625,BGIBMGA003259,BGIBMGA013070	27	BGIBMGA006510,BGIBMGA010471,BGIBMGA007963,BGIBMGA009503,BGIBMGA003690,BGIBMGA001587,BGIBMGA000612,BGIBMGA013089,BGIBMGA000714,BGIBMGA000844,BGIBMGA013108,BGIBMGA007905,BGIBMGA011628,BGIBMGA008882,BGIBMGA007970,BGIBMGA014227,BGIBMGA005015,BGIBMGA003854,BGIBMGA000709,BGIBMGA004060,BGIBMGA002412,BGIBMGA008673,BGIBMGA007888,BGIBMGA002964,BGIBMGA001167,BGIBMGA004415,BGIBMGA009854
GO:0050794	regulation of cellular process	biological_process	0.99986	1	47	408	1734	9990	20	BGIBMGA006643,BGIBMGA014516,BGIBMGA012107,Novel01088,BGIBMGA010337,Novel00674,BGIBMGA004408,BGIBMGA003305,Novel00271,BGIBMGA008120,BGIBMGA005014,BGIBMGA008209,BGIBMGA003259,BGIBMGA013070,BGIBMGA005409,BGIBMGA010794,BGIBMGA005830,BGIBMGA014134,BGIBMGA008708,BGIBMGA009900	27	BGIBMGA001587,BGIBMGA006510,BGIBMGA010471,BGIBMGA007963,BGIBMGA009503,BGIBMGA003690,BGIBMGA000844,BGIBMGA013108,BGIBMGA000612,BGIBMGA000714,BGIBMGA013089,BGIBMGA008882,BGIBMGA007970,BGIBMGA014227,BGIBMGA005015,BGIBMGA000709,BGIBMGA003854,BGIBMGA004060,BGIBMGA007905,BGIBMGA011628,BGIBMGA002964,BGIBMGA001167,BGIBMGA009854,BGIBMGA004415,BGIBMGA002412,BGIBMGA008673,BGIBMGA007888
GO:0007154	cell communication	biological_process	0.99987	1	19	408	882	9990	6	BGIBMGA004408,Novel00674,BGIBMGA005409,Novel01088,BGIBMGA005014,BGIBMGA012107	13	BGIBMGA002964,BGIBMGA009854,BGIBMGA004415,BGIBMGA013108,BGIBMGA000844,BGIBMGA007888,BGIBMGA000612,BGIBMGA000714,BGIBMGA014227,BGIBMGA000709,BGIBMGA001587,BGIBMGA010471,BGIBMGA007963
GO:0004888	transmembrane signaling receptor activity	molecular_function	0.99987	1	2	408	264	9990	2	Novel01344,Novel00674	0
GO:0005634	nucleus	cellular_component	0.99989	1	22	408	973	9990	8	BGIBMGA013070,BGIBMGA014134,BGIBMGA009122,BGIBMGA012496,BGIBMGA005409,BGIBMGA006056,BGIBMGA010794,BGIBMGA003305	14	BGIBMGA014227,BGIBMGA013376,BGIBMGA008882,BGIBMGA003690,BGIBMGA007905,BGIBMGA006510,BGIBMGA010471,BGIBMGA001167,BGIBMGA002964,BGIBMGA004415,BGIBMGA009854,BGIBMGA008337,BGIBMGA007888,BGIBMGA011610
GO:0005515	protein binding	molecular_function	1	1	65	408	2346	9990	28	BGIBMGA002211,BGIBMGA009107,BGIBMGA005014,BGIBMGA000429,BGIBMGA003438,BGIBMGA002237,BGIBMGA004596,Novel00526,BGIBMGA007107,BGIBMGA013070,Novel00346,BGIBMGA008411,Novel01205,BGIBMGA004215,BGIBMGA001721,Novel01316,BGIBMGA008209,BGIBMGA010739,BGIBMGA010794,BGIBMGA011237,BGIBMGA001648,Novel01088,BGIBMGA012107,Novel00384,BGIBMGA007346,BGIBMGA009610,BGIBMGA008712,BGIBMGA000254	37	BGIBMGA010568,BGIBMGA014227,BGIBMGA001201,BGIBMGA009970,BGIBMGA014126,BGIBMGA003485,BGIBMGA003681,BGIBMGA010471,BGIBMGA000397,Novel00371,BGIBMGA001587,BGIBMGA009572,BGIBMGA009571,BGIBMGA006425,BGIBMGA003647,BGIBMGA013089,BGIBMGA013700,BGIBMGA013108,BGIBMGA011628,BGIBMGA000772,BGIBMGA008436,BGIBMGA007683,BGIBMGA012239,BGIBMGA002412,BGIBMGA012240,BGIBMGA011012,BGIBMGA004415,BGIBMGA009854,Novel01243…
