# Supplementary material for: Comparative transcriptomes analysis of the wing disc between two silkworm strains with different size of wings
Source: PLoS One. 2017 Jun 15;12(6):e0179560. doi: 10.1371/journal.pone.0179560 (PMC5472328; doi:10.1371/journal.pone.0179560)
Supplement: S5 Table — (XLS) [file pone.0179560.s005.xls]

##Databases: KEGG PATHWAY
##Statistical test method: hypergeometric test / Fisher's exact test
##FDR correction method: Benjamini and Hochberg
#Term	Database	ID	Input number	Background number	P-Value	Corrected P-Value	Input	KEGG_ID/KO	Entrez_ID	Hyperlink
Tyrosine metabolism	KEGG PATHWAY	bmor00350	4	16	0.012701536976	0.533091244589	BGIBMGA002958|BGIBMGA007438|BGIBMGA000563|BGIBMGA003199	bmor:101745777|bmor:693082|bmor:100270767|bmor:692675|	101745777|693082|100270767|692675|	http://www.genome.jp/kegg-bin/show_pathway?bmor00350/bmor:693082%09red/bmor:100270767%09red/bmor:101745777%09red/bmor:692675%09red
Proteasome	KEGG PATHWAY	bmor03050	6	38	0.0159433215531	0.533091244589	BGIBMGA003335|BGIBMGA011237|BGIBMGA009562|BGIBMGA005014|BGIBMGA010794|BGIBMGA013898	bmor:101745852|bmor:693113|bmor:732876|bmor:101745357|bmor:733024|bmor:692836|	101745852|693113|732876|101745357|733024|692836|	http://www.genome.jp/kegg-bin/show_pathway?bmor03050/bmor:692836%09red/bmor:101745357%09red/bmor:733024%09red/bmor:693113%09red/bmor:732876%09red/bmor:101745852%09red
Amino sugar and nucleotide sugar metabolism	KEGG PATHWAY	bmor00520	7	52	0.0196558863382	0.533091244589	BGIBMGA007517|BGIBMGA007425|BGIBMGA014523|BGIBMGA008064|BGIBMGA001609|BGIBMGA004859|BGIBMGA006874	bmor:101743496|bmor:101743212|bmor:101739517|bmor:101744393|bmor:101746744|bmor:101743965|bmor:692403|	101743496|101743212|101739517|101744393|101746744|101743965|692403|	http://www.genome.jp/kegg-bin/show_pathway?bmor00520/bmor:101743212%09red/bmor:101739517%09red/bmor:101743965%09red/bmor:101743496%09red/bmor:101744393%09red/bmor:101746744%09red/bmor:692403%09red
Hippo signaling pathway - fly	KEGG PATHWAY	bmor04391	7	55	0.025175245802	0.533091244589	BGIBMGA008411|BGIBMGA002237|BGIBMGA003681|Novel01133|BGIBMGA013945|BGIBMGA003592|BGIBMGA003591	bmor:101742023|bmor:101741612|bmor:100144579|bmor:101746395|bmor:100145913|bmor:692948|bmor:692948|	101742023|101741612|100144579|101746395|100145913|692948|692948|	http://www.genome.jp/kegg-bin/show_pathway?bmor04391/bmor:100144579%09red/bmor:100145913%09red/bmor:101741612%09red/bmor:101746395%09red/bmor:692948%09red/bmor:101742023%09red
Phenylalanine metabolism	KEGG PATHWAY	bmor00360	3	12	0.0306374278499	0.533091244589	BGIBMGA002958|BGIBMGA003866|BGIBMGA003199	bmor:101745777|bmor:101742825|bmor:692675|	101745777|101742825|692675|	http://www.genome.jp/kegg-bin/show_pathway?bmor00360/bmor:101742825%09red/bmor:101745777%09red/bmor:692675%09red
Folate biosynthesis	KEGG PATHWAY	bmor00790	3	16	0.0568830975833	0.824804914957	BGIBMGA009872|BGIBMGA008134|BGIBMGA001235	bmor:101747022|bmor:100270770|bmor:100270770|	101747022|100270770|100270770|	http://www.genome.jp/kegg-bin/show_pathway?bmor00790/bmor:101747022%09red/bmor:100270770%09red
Glycine, serine and threonine metabolism	KEGG PATHWAY	bmor00260	6	59	0.0832377448619	0.864054471919	BGIBMGA014539|BGIBMGA004906|BGIBMGA005710|BGIBMGA010236|BGIBMGA010461|BGIBMGA009052	bmor:101743477|bmor:101741659|bmor:101740594|bmor:101744428|bmor:101745388|bmor:733128|	101743477|101741659|101740594|101744428|101745388|733128|	http://www.genome.jp/kegg-bin/show_pathway?bmor00260/bmor:101745388%09red/bmor:101743477%09red/bmor:101740594%09red/bmor:101741659%09red/bmor:101744428%09red/bmor:733128%09red
Histidine metabolism	KEGG PATHWAY	bmor00340	2	9	0.091394443297	0.864054471919	BGIBMGA002958|BGIBMGA003199	bmor:101745777|bmor:692675|	101745777|692675|	http://www.genome.jp/kegg-bin/show_pathway?bmor00340/bmor:101745777%09red/bmor:692675%09red
One carbon pool by folate	KEGG PATHWAY	bmor00670	2	13	0.154607759068	0.864054471919	BGIBMGA010236|BGIBMGA002462	bmor:101744428|bmor:101741082|	101744428|101741082|	http://www.genome.jp/kegg-bin/show_pathway?bmor00670/bmor:101741082%09red/bmor:101744428%09red
Aminoacyl-tRNA biosynthesis	KEGG PATHWAY	bmor00970	4	42	0.168216736632	0.864054471919	BGIBMGA003259|BGIBMGA001849|BGIBMGA009851|BGIBMGA004064	bmor:101739633|bmor:101740700|bmor:101737531|bmor:693097|	101739633|101740700|101737531|693097|	http://www.genome.jp/kegg-bin/show_pathway?bmor00970/bmor:101740700%09red/bmor:101737531%09red/bmor:101739633%09red/bmor:693097%09red
Propanoate metabolism	KEGG PATHWAY	bmor00640	2	14	0.171490115982	0.864054471919	BGIBMGA012780|Novel00641	bmor:101739881|bmor:101737113|	101739881|101737113|	http://www.genome.jp/kegg-bin/show_pathway?bmor00640/bmor:101739881%09red/bmor:101737113%09red
Drug metabolism - cytochrome P450	KEGG PATHWAY	bmor00982	4	45	0.196751576004	0.864054471919	Novel00650|Novel00649|BGIBMGA006425|BGIBMGA002211	bmor:100862820|bmor:101739741|bmor:100141442|bmor:693114|	100862820|101739741|100141442|693114|	http://www.genome.jp/kegg-bin/show_pathway?bmor00982/bmor:101739741%09red/bmor:693114%09red/bmor:100862820%09red/bmor:100141442%09red
MAPK signaling pathway - fly	KEGG PATHWAY	bmor04013	2	16	0.206042460292	0.864054471919	BGIBMGA007963|BGIBMGA001167	bmor:100529216|bmor:101736934|	100529216|101736934|	http://www.genome.jp/kegg-bin/show_pathway?bmor04013/bmor:101736934%09red/bmor:100529216%09red
RNA degradation	KEGG PATHWAY	bmor03018	5	64	0.222396546876	0.864054471919	BGIBMGA009854|BGIBMGA005493|Novel00857|Novel00566|BGIBMGA008997	bmor:101737241|bmor:100037426|bmor:101746879|bmor:101746591|bmor:101736021|	101737241|100037426|101746879|101746591|101736021|	http://www.genome.jp/kegg-bin/show_pathway?bmor03018/bmor:101737241%09red/bmor:101746879%09red/bmor:101746591%09red/bmor:100037426%09red/bmor:101736021%09red
Metabolism of xenobiotics by cytochrome P450	KEGG PATHWAY	bmor00980	4	48	0.226637165169	0.864054471919	Novel00650|Novel00649|BGIBMGA006425|BGIBMGA002211	bmor:100862820|bmor:101739741|bmor:100141442|bmor:693114|	100862820|101739741|100141442|693114|	http://www.genome.jp/kegg-bin/show_pathway?bmor00980/bmor:101739741%09red/bmor:693114%09red/bmor:100862820%09red/bmor:100141442%09red
Fanconi anemia pathway	KEGG PATHWAY	bmor03460	3	33	0.237998163251	0.864054471919	BGIBMGA005251|BGIBMGA012027|BGIBMGA009817	bmor:101747068|bmor:101741322|bmor:692486|	101747068|101741322|692486|	http://www.genome.jp/kegg-bin/show_pathway?bmor03460/bmor:692486%09red/bmor:101741322%09red/bmor:101747068%09red
Mismatch repair	KEGG PATHWAY	bmor03430	2	19	0.258964022764	0.864054471919	BGIBMGA012027|BGIBMGA009817	bmor:101741322|bmor:692486|	101741322|692486|	http://www.genome.jp/kegg-bin/show_pathway?bmor03430/bmor:692486%09red/bmor:101741322%09red
beta-Alanine metabolism	KEGG PATHWAY	bmor00410	2	19	0.258964022764	0.864054471919	Novel00641|BGIBMGA001595	bmor:101737113|bmor:100329149|	101737113|100329149|	http://www.genome.jp/kegg-bin/show_pathway?bmor00410/bmor:100329149%09red/bmor:101737113%09red
Pentose phosphate pathway	KEGG PATHWAY	bmor00030	2	20	0.276696173981	0.864054471919	BGIBMGA007425|BGIBMGA013916	bmor:101743212|bmor:100037442|	101743212|100037442|	http://www.genome.jp/kegg-bin/show_pathway?bmor00030/bmor:101743212%09red/bmor:100037442%09red
Ribosome	KEGG PATHWAY	bmor03010	8	127	0.300457181239	0.864054471919	BGIBMGA004013|BGIBMGA001500|BGIBMGA000395|BGIBMGA009130|BGIBMGA010316|Novel00367|BGIBMGA000867|Novel00959	bmor:101737237|bmor:733060|bmor:692709|bmor:778514|bmor:101746143|bmor:101738375|bmor:732854|bmor:101738375|	101737237|733060|692709|778514|101746143|101738375|732854|101738375|	http://www.genome.jp/kegg-bin/show_pathway?bmor03010/bmor:101738375%09red/bmor:101737237%09red/bmor:733060%09red/bmor:778514%09red/bmor:732854%09red/bmor:101746143%09red/bmor:692709%09red
Dorso-ventral axis formation	KEGG PATHWAY	bmor04320	2	22	0.312049171456	0.864054471919	BGIBMGA007963|BGIBMGA001167	bmor:100529216|bmor:101736934|	100529216|101736934|	http://www.genome.jp/kegg-bin/show_pathway?bmor04320/bmor:101736934%09red/bmor:100529216%09red
Protein export	KEGG PATHWAY	bmor03060	2	22	0.312049171456	0.864054471919	Novel00370|BGIBMGA005409	bmor:101745168|bmor:778523|	101745168|778523|	http://www.genome.jp/kegg-bin/show_pathway?bmor03060/bmor:778523%09red/bmor:101745168%09red
Insect hormone biosynthesis	KEGG PATHWAY	bmor00981	2	22	0.312049171456	0.864054471919	BGIBMGA013930|Novel01577	bmor:692686|bmor:100127102|	692686|100127102|	http://www.genome.jp/kegg-bin/show_pathway?bmor00981/bmor:692686%09red/bmor:100127102%09red
Selenocompound metabolism	KEGG PATHWAY	bmor00450	1	7	0.319610225302	0.864054471919	BGIBMGA003259	bmor:101739633|	101739633|	http://www.genome.jp/kegg-bin/show_pathway?bmor00450/bmor:101739633%09red
Circadian rhythm - fly	KEGG PATHWAY	bmor04711	1	7	0.319610225302	0.864054471919	BGIBMGA006226	bmor:733065|	733065|	http://www.genome.jp/kegg-bin/show_pathway?bmor04711/bmor:733065%09red
Valine, leucine and isoleucine biosynthesis	KEGG PATHWAY	bmor00290	1	7	0.319610225302	0.864054471919	BGIBMGA004906	bmor:101741659|	101741659|	http://www.genome.jp/kegg-bin/show_pathway?bmor00290/bmor:101741659%09red
Terpenoid backbone biosynthesis	KEGG PATHWAY	bmor00900	2	23	0.329600183011	0.864054471919	BGIBMGA012681|BGIBMGA012682	bmor:101741344|bmor:101741344|	101741344|101741344|	http://www.genome.jp/kegg-bin/show_pathway?bmor00900/bmor:101741344%09red
ABC transporters	KEGG PATHWAY	bmor02010	2	23	0.329600183011	0.864054471919	BGIBMGA009503|BGIBMGA004616	bmor:101740576|bmor:101735553|	101740576|101735553|	http://www.genome.jp/kegg-bin/show_pathway?bmor02010/bmor:101735553%09red/bmor:101740576%09red
Glycosaminoglycan biosynthesis - chondroitin sulfate / dermatan sulfate	KEGG PATHWAY	bmor00532	1	8	0.351611454684	0.864054471919	Novel01046	bmor:101741187|	101741187|	http://www.genome.jp/kegg-bin/show_pathway?bmor00532/bmor:101741187%09red
Non-homologous end-joining	KEGG PATHWAY	bmor03450	1	8	0.351611454684	0.864054471919	BGIBMGA004227	bmor:101741812|	101741812|	http://www.genome.jp/kegg-bin/show_pathway?bmor03450/bmor:101741812%09red
Porphyrin and chlorophyll metabolism	KEGG PATHWAY	bmor00860	3	42	0.354782492055	0.864054471919	Novel00650|Novel00649|BGIBMGA001648	bmor:100862820|bmor:101739741|bmor:101743914|	100862820|101739741|101743914|	http://www.genome.jp/kegg-bin/show_pathway?bmor00860/bmor:101739741%09red/bmor:101743914%09red/bmor:100862820%09red
Tryptophan metabolism	KEGG PATHWAY	bmor00380	2	25	0.364301246267	0.864054471919	BGIBMGA002958|BGIBMGA003199	bmor:101745777|bmor:692675|	101745777|692675|	http://www.genome.jp/kegg-bin/show_pathway?bmor00380/bmor:101745777%09red/bmor:692675%09red
Carbon metabolism	KEGG PATHWAY	bmor01200	6	99	0.371494874182	0.864054471919	Novel00641|BGIBMGA012780|BGIBMGA004906|BGIBMGA010236|BGIBMGA005493|BGIBMGA013916	bmor:101737113|bmor:101739881|bmor:101741659|bmor:101744428|bmor:100037426|bmor:100037442|	101737113|101739881|101741659|101744428|100037426|100037442|	http://www.genome.jp/kegg-bin/show_pathway?bmor01200/bmor:101739881%09red/bmor:101741659%09red/bmor:101744428%09red/bmor:100037442%09red/bmor:101737113%09red/bmor:100037426%09red
Purine metabolism	KEGG PATHWAY	bmor00230	8	138	0.379072664945	0.864054471919	BGIBMGA007425|BGIBMGA001773|BGIBMGA014134|BGIBMGA014133|Novel01530|BGIBMGA012948|BGIBMGA002462|BGIBMGA007633	bmor:101743212|bmor:101736746|bmor:101746840|bmor:101746840|bmor:101740215|bmor:101744472|bmor:101741082|bmor:101735797|	101743212|101736746|101746840|101746840|101740215|101744472|101741082|101735797|	http://www.genome.jp/kegg-bin/show_pathway?bmor00230/bmor:101743212%09red/bmor:101740215%09red/bmor:101735797%09red/bmor:101736746%09red/bmor:101744472%09red/bmor:101741082%09red/bmor:101746840%09red
Sulfur relay system	KEGG PATHWAY	bmor04122	1	9	0.382112982831	0.864054471919	BGIBMGA001700	bmor:733109|	733109|	http://www.genome.jp/kegg-bin/show_pathway?bmor04122/bmor:733109%09red
RNA polymerase	KEGG PATHWAY	bmor03020	2	27	0.398301763913	0.864054471919	BGIBMGA014134|BGIBMGA014133	bmor:101746840|bmor:101746840|	101746840|101746840|	http://www.genome.jp/kegg-bin/show_pathway?bmor03020/bmor:101746840%09red
Spliceosome	KEGG PATHWAY	bmor03040	7	122	0.403341001822	0.864054471919	BGIBMGA012107|BGIBMGA008088|Novel00857|BGIBMGA008914|BGIBMGA006897|BGIBMGA003602|BGIBMGA012192	bmor:101742757|bmor:101736758|bmor:101746879|bmor:101742077|bmor:101745122|bmor:101742946|bmor:101736315|	101742757|101736758|101746879|101742077|101745122|101742946|101736315|	http://www.genome.jp/kegg-bin/show_pathway?bmor03040/bmor:101736758%09red/bmor:101742946%09red/bmor:101746879%09red/bmor:101742077%09red/bmor:101736315%09red/bmor:101745122%09red/bmor:101742757%09red
Fatty acid biosynthesis	KEGG PATHWAY	bmor00061	1	10	0.411184836785	0.864054471919	BGIBMGA003709	bmor:733062|	733062|	http://www.genome.jp/kegg-bin/show_pathway?bmor00061/bmor:733062%09red
Lysosome	KEGG PATHWAY	bmor04142	5	87	0.435524128321	0.864054471919	BGIBMGA008221|BGIBMGA008064|BGIBMGA003720|BGIBMGA005131|BGIBMGA008405	bmor:692685|bmor:101744393|bmor:101746583|bmor:693031|bmor:100101154|	692685|101744393|101746583|693031|100101154|	http://www.genome.jp/kegg-bin/show_pathway?bmor04142/bmor:101746583%09red/bmor:101744393%09red/bmor:693031%09red/bmor:692685%09red/bmor:100101154%09red
Glycosphingolipid biosynthesis - ganglio series	KEGG PATHWAY	bmor00604	1	11	0.438893785642	0.864054471919	BGIBMGA008064	bmor:101744393|	101744393|	http://www.genome.jp/kegg-bin/show_pathway?bmor00604/bmor:101744393%09red
Starch and sucrose metabolism	KEGG PATHWAY	bmor00500	3	49	0.444530752407	0.864054471919	Novel00650|BGIBMGA007425|Novel00649	bmor:100862820|bmor:101743212|bmor:101739741|	100862820|101743212|101739741|	http://www.genome.jp/kegg-bin/show_pathway?bmor00500/bmor:101739741%09red/bmor:101743212%09red/bmor:100862820%09red
TGF-beta signaling pathway	KEGG PATHWAY	bmor04350	2	31	0.463583278997	0.864054471919	Novel01344|BGIBMGA002237	bmor:101746936|bmor:101741612|	101746936|101741612|	http://www.genome.jp/kegg-bin/show_pathway?bmor04350/bmor:101746936%09red/bmor:101741612%09red
Biosynthesis of unsaturated fatty acids	KEGG PATHWAY	bmor01040	2	32	0.479252421308	0.864054471919	BGIBMGA010676|BGIBMGA005471	bmor:101743452|bmor:101741176|	101743452|101741176|	http://www.genome.jp/kegg-bin/show_pathway?bmor01040/bmor:101741176%09red/bmor:101743452%09red
Drug metabolism - other enzymes	KEGG PATHWAY	bmor00983	3	52	0.481550551383	0.864054471919	Novel00650|Novel00649|BGIBMGA001595	bmor:100862820|bmor:101739741|bmor:100329149|	100862820|101739741|100329149|	http://www.genome.jp/kegg-bin/show_pathway?bmor00983/bmor:100329149%09red/bmor:101739741%09red/bmor:100862820%09red
Metabolic pathways	KEGG PATHWAY	bmor01100	46	920	0.484708027919	0.864054471919	Novel00269|Novel00641|BGIBMGA007438|BGIBMGA000563|BGIBMGA005710|BGIBMGA001595|BGIBMGA001609|Novel01475|BGIBMGA010461|BGIBMGA012153|BGIBMGA004906|BGIBMGA002462|BGIBMGA004064|BGIBMGA014539|BGIBMGA007425|BGIBMGA003720|BGIBMGA003709|BGIBMGA009987|BGIBMGA001648|BGIBMGA003866|BGIBMGA006013|BGIBMGA007633|Novel00650|Novel00111|BGIBMGA014134|BGIBMGA008064|BGIBMGA000804|BGIBMGA014133|Novel00649|BGIBMGA0139…	bmor:101735463|bmor:101737113|bmor:693082|bmor:100270767|bmor:101740594|bmor:100329149|bmor:101746744|bmor:101738038|bmor:101745388|bmor:778517|bmor:101741659|bmor:101741082|bmor:693097|bmor:101743477|bmor:101743212|bmor:101746583|bmor:733062|bmor:101741007|bmor:101743914|bmor:101742825|bmor:101739646|bmor:101735797|bmor:100862820|bmor:101740954|bmor:101746840|bmor:101744393|bmor:778519|bmor:1017…	101735463|101737113|693082|100270767|101740594|100329149|101746744|101738038|101745388|778517|101741659|101741082|693097|101743477|101743212|101746583|733062|101741007|101743914|101742825|101739646|101735797|100862820|101740954|101746840|101744393|778519|101746840|101739741|100037442|692675|692924|101744472|101743496|101744428|100037426|101739881|101747022|101741187|100270770|101740215|101743623|…	http://www.genome.jp/kegg-bin/show_pathway?bmor01100/bmor:100329149%09red/bmor:101735463%09red/bmor:100270770%09red/bmor:101746583%09red/bmor:101742825%09red/bmor:101746744%09red/bmor:101744472%09red/bmor:692675%09red/bmor:101743477%09red/bmor:101740594%09red/bmor:101743496%09red/bmor:693097%09red/bmor:101741082%09red/bmor:100037426%09red/bmor:692924%09red/bmor:101743914%09red/bmor:101743623%09re…
Pantothenate and CoA biosynthesis	KEGG PATHWAY	bmor00770	1	13	0.490474653885	0.864054471919	BGIBMGA001595	bmor:100329149|	100329149|	http://www.genome.jp/kegg-bin/show_pathway?bmor00770/bmor:100329149%09red
Glycosphingolipid biosynthesis - globo series	KEGG PATHWAY	bmor00603	1	13	0.490474653885	0.864054471919	BGIBMGA008064	bmor:101744393|	101744393|	http://www.genome.jp/kegg-bin/show_pathway?bmor00603/bmor:101744393%09red
Retinol metabolism	KEGG PATHWAY	bmor00830	2	33	0.494639321718	0.864054471919	Novel00650|Novel00649	bmor:100862820|bmor:101739741|	100862820|101739741|	http://www.genome.jp/kegg-bin/show_pathway?bmor00830/bmor:101739741%09red/bmor:100862820%09red
Phagosome	KEGG PATHWAY	bmor04145	4	74	0.5024643407	0.864054471919	BGIBMGA001546|Novel00269|BGIBMGA013945|BGIBMGA005131	bmor:101742268|bmor:101735463|bmor:100145913|bmor:693031|	101742268|101735463|100145913|693031|	http://www.genome.jp/kegg-bin/show_pathway?bmor04145/bmor:100145913%09red/bmor:101742268%09red/bmor:693031%09red/bmor:101735463%09red
Alanine, aspartate and glutamate metabolism	KEGG PATHWAY	bmor00250	2	34	0.509735860452	0.864054471919	BGIBMGA007517|Novel01530	bmor:101743496|bmor:101740215|	101743496|101740215|	http://www.genome.jp/kegg-bin/show_pathway?bmor00250/bmor:101743496%09red/bmor:101740215%09red
Fatty acid metabolism	KEGG PATHWAY	bmor01212	3	56	0.529017033905	0.864054471919	BGIBMGA010676|BGIBMGA005471|BGIBMGA003709	bmor:101743452|bmor:101741176|bmor:733062|	101743452|101741176|733062|	http://www.genome.jp/kegg-bin/show_pathway?bmor01212/bmor:101741176%09red/bmor:101743452%09red/bmor:733062%09red
Biosynthesis of amino acids	KEGG PATHWAY	bmor01230	4	78	0.54232357912	0.864054471919	BGIBMGA004906|BGIBMGA006364|BGIBMGA003866|BGIBMGA005493	bmor:101741659|bmor:101745536|bmor:101742825|bmor:100037426|	101741659|101745536|101742825|100037426|	http://www.genome.jp/kegg-bin/show_pathway?bmor01230/bmor:101742825%09red/bmor:101745536%09red/bmor:101741659%09red/bmor:100037426%09red
DNA replication	KEGG PATHWAY	bmor03030	2	37	0.553222115746	0.864054471919	BGIBMGA004227|BGIBMGA009817	bmor:101741812|bmor:692486|	101741812|692486|	http://www.genome.jp/kegg-bin/show_pathway?bmor03030/bmor:692486%09red/bmor:101741812%09red
Ascorbate and aldarate metabolism	KEGG PATHWAY	bmor00053	2	38	0.567101945168	0.864054471919	Novel00650|Novel00649	bmor:100862820|bmor:101739741|	100862820|101739741|	http://www.genome.jp/kegg-bin/show_pathway?bmor00053/bmor:101739741%09red/bmor:100862820%09red
Pyruvate metabolism	KEGG PATHWAY	bmor00620	2	38	0.567101945168	0.864054471919	BGIBMGA000167|BGIBMGA009052	bmor:101743580|bmor:733128|	101743580|733128|	http://www.genome.jp/kegg-bin/show_pathway?bmor00620/bmor:101743580%09red/bmor:733128%09red
Nicotinate and nicotinamide metabolism	KEGG PATHWAY	bmor00760	1	17	0.579891670428	0.864054471919	BGIBMGA012948	bmor:101744472|	101744472|	http://www.genome.jp/kegg-bin/show_pathway?bmor00760/bmor:101744472%09red
Glycolysis / Gluconeogenesis	KEGG PATHWAY	bmor00010	2	39	0.580669371775	0.864054471919	BGIBMGA007425|BGIBMGA005493	bmor:101743212|bmor:100037426|	101743212|100037426|	http://www.genome.jp/kegg-bin/show_pathway?bmor00010/bmor:101743212%09red/bmor:100037426%09red
Pyrimidine metabolism	KEGG PATHWAY	bmor00240	4	84	0.598894660127	0.864054471919	BGIBMGA014134|BGIBMGA012948|BGIBMGA001595|BGIBMGA014133	bmor:101746840|bmor:101744472|bmor:100329149|bmor:101746840|	101746840|101744472|100329149|101746840|	http://www.genome.jp/kegg-bin/show_pathway?bmor00240/bmor:100329149%09red/bmor:101744472%09red/bmor:101746840%09red
Base excision repair	KEGG PATHWAY	bmor03410	1	19	0.618551373174	0.864054471919	BGIBMGA004227	bmor:101741812|	101741812|	http://www.genome.jp/kegg-bin/show_pathway?bmor03410/bmor:101741812%09red
Glycosaminoglycan degradation	KEGG PATHWAY	bmor00531	1	19	0.618551373174	0.864054471919	BGIBMGA008064	bmor:101744393|	101744393|	http://www.genome.jp/kegg-bin/show_pathway?bmor00531/bmor:101744393%09red
Glutathione metabolism	KEGG PATHWAY	bmor00480	2	43	0.631799353116	0.864054471919	BGIBMGA006425|BGIBMGA002211	bmor:100141442|bmor:693114|	100141442|693114|	http://www.genome.jp/kegg-bin/show_pathway?bmor00480/bmor:693114%09red/bmor:100141442%09red
Regulation of autophagy	KEGG PATHWAY	bmor04140	1	20	0.636530740694	0.864054471919	BGIBMGA003767	bmor:100216351|	100216351|	http://www.genome.jp/kegg-bin/show_pathway?bmor04140/bmor:100216351%09red
Homologous recombination	KEGG PATHWAY	bmor03440	1	20	0.636530740694	0.864054471919	BGIBMGA009817	bmor:692486|	692486|	http://www.genome.jp/kegg-bin/show_pathway?bmor03440/bmor:692486%09red
Ribosome biogenesis in eukaryotes	KEGG PATHWAY	bmor03008	3	67	0.645948309694	0.864054471919	BGIBMGA010739|Novel00566|BGIBMGA006056	bmor:101737128|bmor:101746591|bmor:101746301|	101737128|101746591|101746301|	http://www.genome.jp/kegg-bin/show_pathway?bmor03008/bmor:101737128%09red/bmor:101746301%09red/bmor:101746591%09red
Glycosylphosphatidylinositol(GPI)-anchor biosynthesis	KEGG PATHWAY	bmor00563	1	21	0.653665720061	0.864054471919	Novel01475	bmor:101738038|	101738038|	http://www.genome.jp/kegg-bin/show_pathway?bmor00563/bmor:101738038%09red
Arginine and proline metabolism	KEGG PATHWAY	bmor00330	2	45	0.655489599387	0.864054471919	BGIBMGA006364|BGIBMGA005812	bmor:101745536|bmor:692924|	101745536|692924|	http://www.genome.jp/kegg-bin/show_pathway?bmor00330/bmor:101745536%09red/bmor:692924%09red
Peroxisome	KEGG PATHWAY	bmor04146	4	99	0.72055152354	0.875674243391	BGIBMGA013934|BGIBMGA011145|BGIBMGA002907|BGIBMGA004616	bmor:692832|bmor:101735916|bmor:692772|bmor:101735553|	692832|101735916|692772|101735553|	http://www.genome.jp/kegg-bin/show_pathway?bmor04146/bmor:101735553%09red/bmor:692772%09red/bmor:101735916%09red/bmor:692832%09red
Oxidative phosphorylation	KEGG PATHWAY	bmor00190	6	148	0.738112378896	0.875674243391	Novel00269|Novel00111|BGIBMGA009987|BGIBMGA000804|BGIBMGA006013|BGIBMGA012153	bmor:101735463|bmor:101740954|bmor:101741007|bmor:778519|bmor:101739646|bmor:778517|	101735463|101740954|101741007|778519|101739646|778517|	http://www.genome.jp/kegg-bin/show_pathway?bmor00190/bmor:101741007%09red/bmor:101740954%09red/bmor:101739646%09red/bmor:101735463%09red/bmor:778517%09red/bmor:778519%09red
RNA transport	KEGG PATHWAY	bmor03013	5	125	0.738531275399	0.875674243391	BGIBMGA012107|Novel00280|BGIBMGA000155|Novel00990|BGIBMGA008209	bmor:101742757|bmor:101737089|bmor:101742580|bmor:101737089|bmor:733116|	101742757|101737089|101742580|101737089|733116|	http://www.genome.jp/kegg-bin/show_pathway?bmor03013/bmor:101742580%09red/bmor:101742757%09red/bmor:733116%09red/bmor:101737089%09red
Other glycan degradation	KEGG PATHWAY	bmor00511	1	28	0.753065082779	0.875674243391	BGIBMGA008064	bmor:101744393|	101744393|	http://www.genome.jp/kegg-bin/show_pathway?bmor00511/bmor:101744393%09red
Phototransduction - fly	KEGG PATHWAY	bmor04745	1	29	0.764722954408	0.875674243391	BGIBMGA013945	bmor:100145913|	100145913|	http://www.genome.jp/kegg-bin/show_pathway?bmor04745/bmor:100145913%09red
Hedgehog signaling pathway	KEGG PATHWAY	bmor04340	1	29	0.764722954408	0.875674243391	BGIBMGA006914	bmor:101740993|	101740993|	http://www.genome.jp/kegg-bin/show_pathway?bmor04340/bmor:101740993%09red
Galactose metabolism	KEGG PATHWAY	bmor00052	1	30	0.775832441089	0.875674243391	BGIBMGA007425	bmor:101743212|	101743212|	http://www.genome.jp/kegg-bin/show_pathway?bmor00052/bmor:101743212%09red
Ether lipid metabolism	KEGG PATHWAY	bmor00565	1	30	0.775832441089	0.875674243391	BGIBMGA004438	bmor:101743623|	101743623|	http://www.genome.jp/kegg-bin/show_pathway?bmor00565/bmor:101743623%09red
Basal transcription factors	KEGG PATHWAY	bmor03022	1	31	0.786419245303	0.875674243391	BGIBMGA003305	bmor:101738468|	101738468|	http://www.genome.jp/kegg-bin/show_pathway?bmor03022/bmor:101738468%09red
Pentose and glucuronate interconversions	KEGG PATHWAY	bmor00040	2	59	0.788662664767	0.875674243391	Novel00650|Novel00649	bmor:100862820|bmor:101739741|	100862820|101739741|	http://www.genome.jp/kegg-bin/show_pathway?bmor00040/bmor:101739741%09red/bmor:100862820%09red
Valine, leucine and isoleucine degradation	KEGG PATHWAY	bmor00280	1	32	0.79650786925	0.875674243391	Novel00641	bmor:101737113|	101737113|	http://www.genome.jp/kegg-bin/show_pathway?bmor00280/bmor:101737113%09red
Fatty acid degradation	KEGG PATHWAY	bmor00071	1	32	0.79650786925	0.875674243391	BGIBMGA003709	bmor:733062|	733062|	http://www.genome.jp/kegg-bin/show_pathway?bmor00071/bmor:733062%09red
Sphingolipid metabolism	KEGG PATHWAY	bmor00600	1	33	0.806121670703	0.875674243391	BGIBMGA003720	bmor:101746583|	101746583|	http://www.genome.jp/kegg-bin/show_pathway?bmor00600/bmor:101746583%09red
Glyoxylate and dicarboxylate metabolism	KEGG PATHWAY	bmor00630	1	33	0.806121670703	0.875674243391	BGIBMGA009052	bmor:733128|	733128|	http://www.genome.jp/kegg-bin/show_pathway?bmor00630/bmor:733128%09red
Nucleotide excision repair	KEGG PATHWAY	bmor03420	1	34	0.815282916261	0.875674243391	BGIBMGA009817	bmor:692486|	692486|	http://www.genome.jp/kegg-bin/show_pathway?bmor03420/bmor:692486%09red
Wnt signaling pathway	KEGG PATHWAY	bmor04310	2	67	0.842516457524	0.885546029969	BGIBMGA008436|Novel01344	bmor:101736446|bmor:101746936|	101736446|101746936|	http://www.genome.jp/kegg-bin/show_pathway?bmor04310/bmor:101746936%09red/bmor:101736446%09red
Citrate cycle (TCA cycle)	KEGG PATHWAY	bmor00020	1	38	0.8478122596	0.885546029969	BGIBMGA012780	bmor:101739881|	101739881|	http://www.genome.jp/kegg-bin/show_pathway?bmor00020/bmor:101739881%09red
Inositol phosphate metabolism	KEGG PATHWAY	bmor00562	1	39	0.85500995997	0.885546029969	Novel00641	bmor:101737113|	101737113|	http://www.genome.jp/kegg-bin/show_pathway?bmor00562/bmor:101737113%09red
Protein processing in endoplasmic reticulum	KEGG PATHWAY	bmor04141	3	130	0.953750753124	0.964563690442	Novel01205|BGIBMGA001353|BGIBMGA013070	bmor:101743064|bmor:101737155|bmor:101737590|	101743064|101737155|101737590|	http://www.genome.jp/kegg-bin/show_pathway?bmor04141/bmor:101737590%09red/bmor:101737155%09red/bmor:101743064%09red
mRNA surveillance pathway	KEGG PATHWAY	bmor03015	1	64	0.956943224761	0.964563690442	BGIBMGA002237	bmor:101741612|	101741612|	http://www.genome.jp/kegg-bin/show_pathway?bmor03015/bmor:101741612%09red
Glycerophospholipid metabolism	KEGG PATHWAY	bmor00564	1	68	0.964563690442	0.964563690442	BGIBMGA004438	bmor:101743623|	101743623|	http://www.genome.jp/kegg-bin/show_pathway?bmor00564/bmor:101743623%09red
--------------------
#Term	Database	ID	Input number	Background number	P-Value	Corrected P-Value	Input	KEGG_ID/KO	Entrez_ID	Hyperlink
--------------------
#Term	Database	ID	Input number	Background number	P-Value	Corrected P-Value	Input	KEGG_ID/KO	Entrez_ID	Hyperlink
--------------------
