# Supplementary material for: Comparative transcriptomes analysis of the wing disc between two silkworm strains with different size of wings
Source: PLoS One. 2017 Jun 15;12(6):e0179560. doi: 10.1371/journal.pone.0179560 (PMC5472328; doi:10.1371/journal.pone.0179560)
Supplement: S6 Table — (XLSX) [file pone.0179560.s006.xlsx]

## Sheet: Sheet1
S6 Table: p-value of qRT-PCR
Gene	Day	p-value
11237	D1	0.0252276
	D2	0.0111508
	D3	0.0139851
3335	D1	0.14299
	D2	0.00104317
	D3	0.0172123
9562	D1	0.409174
	D2	0.000453757
	D3	6.02864e-06
10794	D1	0.00411525
	D2	0.00481751
	D3	0.0214736
13898	D1	0.000215752
	D2	0.0195626
	D3	0.0127474
3592	D1	0.030894
	D2	0.16355
	D3	1.50902e-05
3591	D1	1.4837e-05
	D2	0.186721
	D3	0.00094206
7517	D1	0.0112404
	D2	0.0258931
	D3	0.0441448
14523	D1	0.000322197
	D2	0.000126614
	D3	0.000231671
8064	D1	0.0017633
	D2	8.85731e-06
	D3	0.00113151
* The significantly different group is marked with green.
